# Supplementary material for: Proteomic analysis of the serum in dogs with pulmonary hypertension secondary to myxomatous mitral valve disease: the preliminary study
Source: Front Vet Sci. 2024 Mar 26;11:1327453. doi: 10.3389/fvets.2024.1327453 (PMC11002142; doi:10.3389/fvets.2024.1327453)
Supplement: Supplementary file 1 [file Table_1.XLSX]

## Sheet: All identified proteins
Majority protein IDs	Protein names	Intensity D06_RD6_01_25836	Intensity D06_RD6_01_25837	Intensity D06_RD6_01_25838	Intensity D07_RD7_01_25839	Intensity D07_RD7_01_25840	Intensity D07_RD7_01_25841	Intensity D12_RD8_01_25843	Intensity D12_RD8_01_25844	Intensity D12_RD8_01_25845	Intensity D13_RE1_01_25846	Intensity D13_RE1_01_25847	Intensity D13_RE1_01_25848	Intensity D14_RE2_01_25849	Intensity D14_RE2_01_25850	Intensity D14_RE2_01_25851	Intensity D15_RE3_01_25853	Intensity D15_RE3_01_25854	Intensity D15_RE3_01_25855	Intensity D16_RE4_01_25856	Intensity D16_RE4_01_25857	Intensity D16_RE4_01_25858	Intensity D17_RE5_01_25859	Intensity D17_RE5_01_25860	Intensity D17_RE5_01_25861	Intensity D18_RE6_01_25863	Intensity D18_RE6_01_25864	Intensity D18_RE6_01_25865	Intensity D19_RE7_01_25866	Intensity D19_RE7_01_25867	Intensity D19_RE7_01_25868	Intensity D20_RE8_01_25869	Intensity D20_RE8_01_25870	Intensity D20_RE8_01_25871	Intensity D22_GB1_01_25873	Intensity D22_GB1_01_25874	Intensity D22_GB1_01_25875	Intensity D23_GB2_01_25876	Intensity D23_GB2_01_25877	Intensity D23_GB2_01_25878	Intensity D24_GB3_01_25879	Intensity D24_GB3_01_25880	Intensity D24_GB3_01_25881	Intensity D25_GB4_01_25883	Intensity D25_GB4_01_25884	Intensity D25_GB4_01_25885	Intensity D29_GB5_01_25886	Intensity D29_GB5_01_25887	Intensity D29_GB5_01_25888
A0A0U3L9L8	CD1a9 protein	0	0	0	0	0	0	0	0	0	0	0	0	0	0	0	0	0	0	0	0	0	0	0	10.3694	0	0	0	0	0	0	0	0	0	0	0	0	0	0	0	0	0	0	0	0	0	0	0	0
A0A1L5JK68	Breast cancer type 2 susceptibility protein (Fragment)	13.9757	12.3104	14.7331	13.923	14.9402	0	16.0749	0	0	0	0	0	11.2079	0	0	0	0	0	12.4446	0	0	0	10.8199	11.3313	0	0	0	0	0	0	0	0	13.0555	0	0	0	0	0	0	0	0	11.6399	0	0	0	0	0	0
A0A4D6FT72	Heterogeneous nuclear ribonucleoprotein L (Fragment)	0	12.3454	0	0	0	0	0	0	0	0	0	0	0	0	0	0	0	0	0	0	0	0	0	0	0	0	0	0	0	0	0	12.1339	0	12.1402	0	0	0	0	0	0	0	0	0	0	0	0	0	0
A0A5F4BNW5	Cullin 2	0	0	0	0	0	0	12.4116	0	0	0	0	0	13.9801	0	0	0	0	0	0	0	0	11.3994	0	0	11.6383	0	0	0	0	0	0	14.6189	0	0	0	0	0	10.758	0	0	0	0	0	0	0	0	0	11.8767
A0A5F4BPA7	Smoothelin	0	0	0	0	0	0	0	0	0	0	0	0	0	0	0	0	0	0	0	0	0	0	0	13.5733	0	0	0	0	11.7226	0	0	0	0	13.4238	0	0	0	14.6304	12.3682	0	13.1708	12.9084	0	12.8159	0	0	12.6756	0
A0A5F4BPL1	MAGUK p55 subfamily member 7	0	0	0	0	0	0	0	0	0	0	0	0	13.0161	0	0	0	0	0	0	0	0	0	0	0	0	0	0	0	0	0	0	0	0	0	0	0	0	0	0	0	0	0	0	0	0	0	0	0
A0A5F4BPY1	Small G protein signaling modulator 2	0	0	0	0	0	0	0	0	0	0	0	0	0	0	0	0	0	0	0	0	14.2817	16.4138	0	0	16.4675	0	0	0	9.92404	0	0	12.9174	0	0	0	0	0	0	0	0	0	0	0	0	0	0	0	0
A0A5F4BQ09	Elongator complex protein 1	0	0	0	0	0	0	0	0	0	12.1837	0	0	12.6	0	0	0	12.8891	0	0	13.1723	13.9085	0	0	12.6731	13.4599	0	0	12.9802	12.4775	0	13.1866	0	0	0	0	0	15.1581	13.5905	0	0	0	0	0	12.5622	0	13.5162	13.7744	0
A0A5F4BQ99	Hepatocyte growth factor activator	0	0	0	0	0	0	0	0	0	0	0	0	0	0	0	0	0	0	0	10.4266	0	0	0	0	0	0	0	0	0	0	0	0	0	0	0	0	0	0	0	0	0	0	0	0	0	0	0	0
A0A5F4BQG9	Growth hormone receptor (Somatotropin receptor)	0	0	0	13.8731	0	0	0	13.6069	0	0	0	0	0	10.6421	0	0	0	0	0	0	0	0	11.207	0	0	0	0	0	0	0	11.5428	0	0	0	0	0	0	0	0	0	0	0	0	0	0	0	0	0
A0A5F4BQR3	Serine/threonine kinase 38 like	0	0	0	0	0	0	0	0	0	0	0	0	0	0	0	0	0	0	0	0	0	0	0	0	0	0	0	0	0	0	0	0	0	0	0	0	0	0	0	0	0	0	0	0	9.91807	0	0	0
A0A5F4BQU4	5'-AMP-activated protein kinase subunit gamma-1	0	0	0	0	0	0	0	0	0	0	0	0	0	0	0	0	0	0	12.5909	0	0	11.9364	0	0	0	0	0	0	0	0	0	0	0	0	0	0	0	0	0	0	0	0	0	0	0	0	12.5399	0
A0A5F4BR54	Phosphoinositide phospholipase C (EC 3.1.4.11)	14.4246	14.241	0	0	0	0	0	0	0	0	14.08	13.5121	0	11.129	16.0639	13.3508	0	12.6615	13.6549	0	13.7157	13.7948	0	11.6271	12.8097	14.4194	0	12.2452	13.5861	0	14.3828	14.3542	14.0636	0	14.2797	12.321	13.9114	13.2661	0	13.087	11.9286	12.8614	0	0	0	13.1669	0	16.4727
A0A5F4BRX7	IKAROS family zinc finger 1	15.1226	0	0	0	0	0	0	0	0	11.7444	0	0	12.2141	0	0	12.3821	12.3823	13.1352	12.1677	0	12.9176	13.126	13.287	13.2103	13.5106	14.6353	0	0	0	13.1721	12.9545	0	13.9818	13.1024	13.8172	0	13.3378	0	14.2954	13.479	14.1169	14.4131	12.9974	13.933	13.6096	0	0	14.933
A0A5F4BRZ7	Uncharacterized protein	0	0	14.5773	0	0	0	0	0	0	0	0	0	0	0	0	0	0	0	0	0	0	0	0	0	0	0	0	0	9.89216	0	0	0	0	0	0	0	0	0	0	0	0	0	0	0	0	0	0	10.7122
A0A5F4BS20	Non-specific serine/threonine protein kinase (EC 2.7.11.1)	0	0	0	0	0	0	0	0	0	0	0	0	0	0	0	0	0	0	0	0	0	0	0	0	0	0	0	0	0	0	0	0	0	13.3129	0	0	0	0	0	0	10.9285	0	0	0	0	0	0	0
A0A5F4BS21	Trafficking kinesin protein 1	0	16.4175	15.476	16.2579	0	13.3315	0	0	15.916	11.7622	0	0	0	0	0	0	0	0	12.7321	0	0	13.6426	0	0	0	13.3068	0	12.1568	0	0	0	0	0	0	0	0	0	0	0	0	0	0	13.0771	0	0	0	0	0
A0A5F4BS35	NIMA related kinase 1	13.6634	0	0	0	0	0	0	0	0	0	0	14.9227	0	0	0	0	0	0	0	15.4151	0	0	0	0	0	0	0	0	0	0	0	0	0	0	0	0	0	0	0	0	0	0	0	0	0	0	14.1498	0
A0A5F4BSD0	Dedicator of cytokinesis 6	0	0	0	0	0	0	14.3998	0	12.626	0	0	0	0	12.8508	13.8368	0	0	12.1946	13.6527	15.9527	13.6356	13.1588	0	0	12.8282	0	0	0	0	13.0173	0	14.4272	12.5718	0	11.2078	11.6097	12.6745	0	0	0	0	0	0	0	0	0	0	0
A0A5F4BSE8	N-acetyltransferase domain-containing protein	0	0	0	0	0	0	0	0	0	0	0	0	0	0	0	0	0	0	0	0	0	0	0	0	0	0	0	0	0	0	0	0	0	0	0	0	0	0	0	0	0	0	0	0	0	0	0	0
A0A5F4BSH4	PDZ domain containing 11	0	0	0	0	0	0	0	0	0	0	0	0	0	0	0	0	0	0	0	0	0	0	0	0	0	0	14.9945	0	0	0	0	0	0	0	0	0	0	0	0	0	0	13.696	0	0	0	17.6789	0	0
A0A5F4BT78	Copine 5	0	0	0	0	0	0	0	0	0	0	0	0	0	0	0	0	0	0	0	0	0	0	0	0	0	0	0	0	0	0	0	0	0	0	0	0	0	0	0	0	0	0	0	0	0	0	0	0
A0A5F4BTE1	Phosphoacetylglucosamine mutase (PAGM) (EC 5.4.2.3) (Acetylglucosamine phosphomutase) (N-acetylglucosamine-phosphate mutase)	0	0	0	13.6544	0	0	0	0	12.639	0	0	0	0	0	0	0	0	15.1472	0	0	0	13.9494	0	15.3298	15.1744	10.5648	15.8167	0	13.3436	0	0	16.1022	0	13.6861	0	0	0	0	0	0	0	0	0	0	10.6098	0	0	0
A0A5F4BTN2	Neurofibromin 2	0	0	0	0	0	0	13.5848	12.5033	12.5578	14.4499	14.4771	10.962	13.737	14.3702	0	13.2164	14.9364	0	12.5285	15.5944	0	0	12.691	13.4276	13.2646	13.0782	12.1921	11.8202	11.2006	14.0417	0	0	13.7558	14.3378	0	12.27	0	12.6264	0	0	13.3821	0	13.7153	13.4708	13.669	0	12.6478	0
A0A5F4BTS1	Receptor tyrosine kinase like orphan receptor 2	0	0	0	0	0	0	0	0	0	0	0	0	0	0	0	0	0	0	0	0	0	0	0	0	0	0	0	0	0	0	0	0	0	0	0	0	0	0	0	0	0	0	0	0	0	0	0	0
A0A5F4BU12	Anion exchange protein	0	0	0	0	0	0	0	0	0	0	0	0	0	0	0	0	0	0	0	0	0	0	0	0	0	0	0	0	0	0	0	0	0	0	0	0	0	0	0	0	0	0	10.5412	0	0	0	0	0
A0A5F4BUM7	Phosphoinositide-3-kinase regulatory subunit 1	0	0	0	0	0	0	0	0	0	0	0	0	0	0	0	0	0	0	0	0	0	0	0	0	0	0	0	0	0	0	0	0	0	0	0	0	0	0	0	0	0	0	0	0	0	0	0	0
A0A5F4BUR8	Hepatocyte growth factor receptor	0	0	11.5755	0	0	12.3722	0	11.8831	0	0	10.6496	0	13.5619	0	0	0	13.3975	0	0	12.9922	0	12.8338	11.7771	0	0	0	11.4596	0	13.1536	0	12.1824	13.3749	0	0	0	0	0	0	0	0	0	0	13.1525	0	0	0	0	0
A0A5F4BUX6	Ankyrin repeat and MYND domain containing 1	0	0	0	0	0	0	0	0	0	0	0	0	0	0	0	0	0	0	0	0	0	0	0	0	0	0	0	0	0	0	0	0	0	0	0	0	0	0	0	14.103	0	0	0	0	0	0	0	11.3544
A0A5F4BUY5	Spermatosis associated 16	0	0	0	0	0	0	0	0	0	0	0	0	0	0	0	0	0	0	0	0	0	0	0	0	0	0	0	0	0	13.6014	0	12.8548	0	0	0	0	16.5752	0	0	0	0	0	0	0	0	0	0	0
A0A5F4BV04	RNA helicase (EC 3.6.4.13)	0	0	0	0	13.1292	0	0	11.1964	0	0	0	0	0	0	0	0	0	0	0	0	0	0	0	0	0	0	0	0	0	0	0	0	0	11.0181	0	0	0	0	0	0	0	0	0	0	0	0	0	0
A0A5F4BVF0	FAT atypical cadherin 1	0	0	0	0	0	11.9226	12.6709	0	10.0676	0	15.5501	0	0	0	0	0	0	0	0	0	0	0	0	0	0	0	12.7004	11.7534	12.8119	0	0	0	0	0	0	12.8236	11.8021	0	12.2043	0	0	11.1148	0	14.1538	0	14.9907	0	0
A0A5F4BVU2	Myomesin 1	0	0	0	0	0	11.3974	0	0	0	0	0	0	0	0	0	0	0	0	0	0	0	0	0	10.8934	0	0	0	0	0	0	0	12.7686	0	0	0	0	0	0	0	0	0	0	0	0	0	0	0	0
A0A5F4BW23	Serine/threonine-protein phosphatase 2A 56 kDa regulatory subunit	0	0	0	0	0	0	0	0	0	0	0	0	0	0	0	0	0	0	0	0	0	0	0	0	0	0	0	0	0	13.7738	0	0	0	0	0	0	0	0	0	0	0	0	0	0	0	0	0	0
A0A5F4BWY2	MCF.2 cell line derived transforming sequence	14.3137	13.7442	13.393	15.5162	0	0	13.5955	14.9288	12.0642	0	0	12.3937	13.4236	13.1619	13.6313	12.9222	0	12.4345	0	12.8434	0	0	12.6273	0	0	0	0	0	0	0	0	0	0	12.8183	12.1474	0	11.1591	14.3524	0	0	0	12.1127	12.5181	0	11.9547	0	0	0
A0A5F4BX74	Uncharacterized protein	0	0	0	0	0	0	0	0	0	0	0	0	0	0	0	0	0	0	0	0	0	0	0	0	0	0	0	0	0	0	0	0	0	0	0	0	0	0	0	0	14.6028	0	0	0	0	11.4089	14.6235	0
A0A5F4BXZ0	BCL6 transcription repressor	0	0	0	0	0	0	0	18.3808	0	0	0	0	0	0	0	0	0	0	0	0	0	0	0	0	0	0	0	0	0	0	0	0	0	0	0	0	0	0	11.7949	0	0	0	0	0	0	0	0	0
A0A5F4BYB3	EARP and GARP complex-interacting protein 1 (Endosome-associated recycling protein-interacting protein) (Golgi-associated retrograde protein-interacting protein) (Tumor-suppressing STF cDNA 1 protein) (Tumor-suppressing subchromosomal transferable fragment candidate gene 1 protein)	0	0	0	0	0	0	0	0	0	0	0	0	0	0	0	0	0	0	0	0	0	13.952	0	0	0	0	0	0	0	0	0	0	0	0	0	0	0	0	0	0	0	0	0	0	0	0	0	0
A0A5F4BYF5	Ribosomal protein L18	0	0	0	0	0	0	0	0	0	0	0	0	0	0	0	0	0	0	0	0	0	0	0	0	0	0	0	0	0	0	0	0	0	0	0	0	0	0	0	0	0	0	0	0	0	0	0	0
A0A5F4BZ49	UMP-CMP kinase (EC 2.7.4.14) (Deoxycytidylate kinase) (CK) (dCMP kinase) (Nucleoside-diphosphate kinase) (EC 2.7.4.6) (Uridine monophosphate/cytidine monophosphate kinase) (UMP/CMP kinase) (UMP/CMPK)	0	0	0	0	0	0	0	0	0	0	0	13.6887	14.7759	14.2537	15.5887	14.0916	13.6401	13.6266	0	0	0	15.3644	0	0	0	0	15.2528	0	0	0	0	0	0	0	0	0	14.1802	15.0797	0	15.5506	0	0	13.5469	0	0	0	15.8416	14.5418
A0A5F4BZG9	Trafficking protein particle complex 6A	0	0	0	0	0	0	0	0	0	0	0	0	0	0	0	0	0	0	0	0	0	0	0	0	0	0	11.4346	0	0	10.8684	0	0	0	0	0	0	0	0	0	0	0	0	0	0	0	0	0	0
A0A5F4C086	Microtubule-associated protein RP/EB family member 2	0	0	0	0	0	0	12.9785	0	0	0	0	0	0	0	0	0	0	0	0	0	10.856	0	0	0	0	0	0	0	0	0	12.5518	0	0	0	14.5979	0	0	0	0	0	0	0	0	0	0	0	0	0
A0A5F4C0B4	Golgin B1	0	0	0	0	0	11.6928	0	0	11.2827	0	0	0	10.8461	13.9358	11.4177	0	0	0	0	0	0	11.1662	0	0	0	0	0	0	0	0	0	0	0	11.4967	0	0	10.9704	0	13.3986	0	0	10.3555	11.7199	0	0	0	0	0
A0A5F4C0G4	Glutamate receptor	0	0	0	0	0	0	0	0	0	0	11.2775	0	11.4358	0	0	0	0	0	11.3443	0	0	0	0	11.3849	0	0	0	11.8162	0	0	0	0	0	0	11.5173	0	0	11.9738	0	0	0	0	0	0	0	0	0	0
A0A5F4C1G3	Pleckstrin and Sec7 domain containing 4	0	0	0	0	0	0	0	0	0	0	10.9878	0	11.1872	0	0	12.4686	0	0	0	0	0	0	0	11.8214	0	0	0	0	0	11.265	12.4609	0	0	0	0	0	0	0	0	0	0	0	0	0	0	13.2836	12.2561	0
A0A5F4C1X6	PA28_beta domain-containing protein	0	0	0	0	0	0	0	0	0	0	0	0	0	0	0	0	0	0	0	0	0	0	0	0	0	0	0	0	0	0	0	0	0	0	0	0	0	0	0	0	0	0	0	0	0	0	0	0
A0A5F4C241	Phe-4-monooxygenase (EC 1.14.16.1) (Phenylalanine-4-hydroxylase)	0	0	0	0	13.5027	0	0	0	0	0	0	0	0	0	0	0	0	0	0	0	0	0	0	0	0	0	0	0	0	0	0	15.6314	0	0	0	0	0	0	0	0	0	0	0	0	14.4718	0	0	0
A0A5F4C2S8	DOP1 leucine zipper like protein B	15.9939	15.8932	15.9453	0	0	0	0	0	0	0	14.3458	0	11.4125	0	0	0	0	0	0	0	0	11.6908	0	0	0	0	10.5203	0	13.0438	0	12.4418	0	0	12.8367	0	0	0	13.2104	0	0	0	0	10.2337	10.5446	0	12.8241	13.1844	10.9019
A0A5F4C2X8	Fibrosin like 1	14.0744	0	12.5455	0	0	13.3519	13.5047	12.6503	0	11.6039	0	0	14.5055	0	0	0	14.0116	0	0	13.5326	14.5259	0	12.7665	0	0	0	0	0	0	11.7881	12.2105	15.3412	12.2791	0	0	0	0	0	0	12.6873	0	11.3283	0	13.3191	0	14.3726	12.5279	0
A0A5F4C3E1	Sad1 and UNC84 domain containing 1	0	14.0661	0	0	0	0	0	0	0	0	0	0	0	0	0	0	0	0	0	0	0	0	0	0	0	0	0	0	0	0	0	0	0	0	0	0	0	0	0	0	0	0	0	0	0	0	0	0
A0A5F4C3I3	Chromosome transmission fidelity factor 8	0	0	0	0	0	0	0	0	0	0	0	0	0	0	0	0	0	0	0	0	0	0	0	0	0	0	0	0	0	0	0	0	0	0	0	0	0	0	0	0	0	0	0	0	0	0	0	0
A0A5F4C3R7	Non-specific serine/threonine protein kinase (EC 2.7.11.1)	12.2202	0	0	0	0	0	11.0562	0	0	0	11.4473	0	0	0	0	0	0	11.3569	0	0	0	0	0	0	0	0	0	0	0	0	0	0	0	0	0	0	0	0	0	0	0	0	0	0	0	0	0	0
A0A5F4C480	Fibroblast growth factor 18	0	13.4607	0	0	0	0	0	0	0	0	0	0	0	0	0	0	0	0	0	0	0	0	11.482	13.4094	0	0	0	0	0	0	0	0	0	0	0	0	0	0	0	0	0	0	0	0	0	0	0	0
A0A5F4C4G8	Zinc finger protein 268	0	0	11.4318	0	0	0	0	0	0	0	12.0313	0	0	0	12.87	0	11.941	0	0	0	0	0	0	0	0	0	0	0	0	0	12.4833	0	0	0	0	0	0	12.5943	0	0	11.7501	13.7341	0	0	14.1299	0	11.5965	0
A0A5F4C4L8	Histone H2A	0	0	0	0	0	0	0	0	0	0	0	0	0	12.2739	0	12.8351	0	0	0	0	0	12.285	0	0	0	0	0	12.4194	0	0	0	0	0	0	0	12.3865	0	0	0	0	0	0	0	0	0	0	0	0
A0A5F4C521	ABR activator of RhoGEF and GTPase	0	0	0	0	0	0	0	0	0	0	0	0	0	0	0	0	0	0	0	0	0	13.5217	11.9563	0	0	0	13.1332	0	0	12.9111	0	0	0	0	12.7906	0	0	0	0	9.81932	0	0	0	0	0	0	0	0
A0A5F4C5J0	Regulator of G protein signaling 6	0	0	0	0	0	10.7556	0	0	0	0	0	0	0	0	0	0	0	0	12.7888	0	0	0	0	0	0	0	0	0	12.0577	0	0	0	0	0	0	0	0	0	0	0	0	0	0	0	0	0	0	0
A0A5F4C793	Insulin like growth factor 2 receptor	0	0	0	0	0	13.896	0	13.49	12.1805	13.0961	0	0	13.8925	13.5115	0	0	0	0	12.1864	14.3533	14.3426	0	0	0	14.1392	12.6476	0	0	0	0	0	0	0	0	13.5603	13.0163	0	13.9465	0	14.1367	12.7983	12.8838	13.0198	0	0	0	12.7169	0
A0A5F4C7B7	Coiled-coil domain containing 113	0	0	0	0	0	0	0	0	0	0	0	0	0	0	0	0	0	0	0	0	0	0	0	0	0	0	0	0	0	0	0	0	0	0	0	0	0	0	0	0	0	0	0	0	0	0	0	0
A0A5F4C7C1	Discs large MAGUK scaffold protein 4	0	0	0	0	0	0	0	0	0	0	0	0	0	0	0	0	0	0	0	0	0	0	0	0	0	0	0	0	0	0	0	0	0	0	0	0	0	0	0	14.7207	0	0	0	0	0	0	0	0
A0A5F4C7H0	Ecdysoneless cell cycle regulator	0	0	0	0	0	0	0	0	0	0	0	0	0	0	0	0	0	0	0	0	0	0	0	0	0	10.8333	0	0	0	0	0	0	0	0	0	0	0	0	0	0	0	0	0	0	0	0	0	0
A0A5F4C9E8	Formin 2	0	0	14.9809	0	0	0	0	0	0	0	0	10.9696	0	0	0	0	0	0	0	0	0	0	0	0	0	0	0	0	0	0	0	0	0	0	11.3193	0	0	0	0	0	0	0	0	0	10.9711	0	0	0
A0A5F4C9H9	Ig-like domain-containing protein	0	0	0	0	0	0	0	0	0	0	0	0	0	0	0	0	0	0	0	0	0	0	0	0	0	0	0	0	0	0	0	0	0	0	0	0	0	0	0	0	0	0	0	0	0	0	0	0
A0A5F4C9N3	Phospholipid-transporting ATPase (EC 7.6.2.1)	0	0	12.2576	0	0	0	0	0	0	0	13.2351	0	0	0	0	11.4165	0	0	0	0	0	0	0	0	0	0	0	0	0	0	0	0	0	0	0	0	0	0	0	0	0	0	0	0	0	0	0	0
A0A5F4CA16	PPFIA binding protein 1	0	0	0	13.6072	0	0	0	0	0	0	0	0	0	0	0	13.5794	0	0	0	0	14.1141	0	0	13.265	0	0	14.2833	0	13.3782	13.0396	0	0	0	0	0	0	13.3059	0	12.1621	0	0	0	0	0	14.311	0	0	0
A0A5F4CB01	Target of myb1 like 2 membrane trafficking protein	0	0	0	0	0	0	0	0	0	0	0	0	0	0	0	0	0	0	0	0	0	0	0	0	0	0	0	0	0	0	0	0	0	0	0	0	0	0	0	0	0	0	0	0	0	0	0	0
A0A5F4CB13	SET binding factor 1	0	0	0	13.3319	13.4826	0	16.3909	13.8055	0	0	0	14.699	0	14.9513	0	15.2156	0	12.2734	14.7807	12.7828	0	0	0	0	0	11.7372	0	0	0	12.1827	0	0	13.7068	0	0	0	0	0	0	0	0	0	0	14.3937	14.2572	0	12.0111	0
A0A5F4CB51	SRCR domain-containing protein	0	0	0	0	0	0	0	0	0	0	0	0	0	0	0	0	0	0	0	0	0	0	0	10.5993	11.2814	0	0	0	0	0	0	0	0	0	0	0	0	0	0	0	0	0	0	0	0	0	0	0
A0A5F4CBY5	Hyaluronoglucosaminidase (EC 3.2.1.35)	0	0	0	0	0	0	0	0	0	0	0	0	0	0	0	0	0	14.5465	0	16.4513	0	0	0	0	0	0	0	15.3401	12.5126	0	0	0	0	0	0	0	0	0	0	0	0	0	0	0	0	14.8342	0	0
A0A5F4CCE0	Cysteine rich hydrophobic domain 1	0	0	0	0	0	0	0	0	11.5049	0	12.3278	0	0	0	0	12.6668	0	0	0	12.9153	0	0	0	0	0	0	12.5959	0	0	0	0	0	0	0	0	0	0	0	0	0	0	0	0	0	0	0	0	12.681
A0A5F4CCQ0	Receptor like tyrosine kinase	0	0	0	11.2534	0	0	0	0	0	0	0	0	0	0	0	0	0	0	0	0	0	0	11.1646	0	0	0	0	0	0	0	0	0	0	0	0	0	0	0	0	0	0	0	0	0	0	11.0976	0	0
A0A5F4CCS5	Carnitine palmitoyltransferase 2	0	0	0	0	0	0	0	14.8664	0	0	0	0	0	13.5109	0	0	0	0	12.2899	12.3624	0	0	0	0	0	0	0	12.3265	0	0	0	0	14.0646	0	0	13.2214	0	0	0	0	0	13.2903	0	0	0	0	0	0
A0A5F4CDL7	Syndecan binding protein 2	0	0	0	0	0	0	0	0	0	0	12.2842	0	0	0	0	0	0	0	12.4855	0	0	0	0	0	0	0	0	0	0	0	0	0	0	0	0	0	0	0	0	0	0	0	0	0	0	0	0	0
A0A5F4CDM1	L-lactate dehydrogenase (EC 1.1.1.27)	0	0	0	0	0	0	0	0	0	0	0	0	0	0	0	0	0	0	0	0	0	0	0	0	0	12.9073	0	0	0	0	0	0	0	0	0	13.4976	13.4429	0	0	0	0	0	0	0	0	0	0	0
A0A5F4CDS2	Tenascin R	0	0	0	0	13.4034	0	0	14.4296	0	11.563	13.2579	0	13.6827	0	0	0	11.9245	12.2318	0	0	0	0	0	12.6515	0	12.2581	0	15.4644	0	0	0	0	0	0	0	0	11.903	0	0	11.9216	0	0	12.0546	0	0	0	0	0
A0A5F4CEF3	SDS3 homolog, SIN3A corepressor complex component	0	0	0	0	0	0	0	0	14.7136	0	0	0	0	0	0	0	0	0	0	0	0	0	0	0	0	0	0	0	0	0	0	0	0	0	0	0	0	0	0	0	0	0	0	0	0	0	0	0
A0A5F4CEN5	Ubiquitinyl hydrolase 1 (EC 3.4.19.12)	0	0	0	0	0	0	12.6072	0	0	0	0	0	0	0	0	14.898	0	0	0	15.0267	0	0	0	0	0	0	14.9685	0	0	0	0	0	0	0	0	0	0	14.7614	0	0	0	0	0	0	0	0	0	10.3383
A0A5F4CER8	Tubulin tyrosine ligase	0	0	0	0	0	0	0	0	0	0	0	0	0	0	0	0	0	0	0	0	0	0	0	0	0	0	0	0	0	0	0	0	0	0	0	0	0	0	0	0	0	0	0	0	0	0	0	0
A0A5F4CF65	Sodium/potassium-transporting ATPase subunit beta-1-interacting protein (Na(+)/K(+)-transporting ATPase subunit beta-1-interacting protein)	0	0	0	0	0	0	0	0	0	0	0	0	0	0	0	0	0	0	0	0	0	0	0	0	0	0	0	0	0	0	0	0	0	0	0	0	0	0	0	0	0	0	0	0	0	0	0	0
A0A5F4CFR3	POF1B actin binding protein	0	0	0	11.84	0	0	13.3865	0	0	12.1685	0	0	0	0	0	10.3131	0	0	12.1552	12.5752	0	0	0	0	0	0	0	0	0	0	0	0	11.2883	0	0	0	0	0	0	0	11.912	0	0	0	0	0	0	0
A0A5F4CGF5	Importin 7	0	0	0	0	0	0	0	0	0	0	0	0	0	0	0	0	0	0	0	0	0	0	0	0	0	0	0	0	0	0	0	0	0	0	0	0	0	0	0	0	0	0	0	12.4246	0	0	0	0
A0A5F4CGU1	Mediator complex subunit 12L	18.3948	0	18.38	17.9175	17.8912	17.8368	18.53	12.8033	18.0123	0	12.418	10.9392	0	0	0	12.6895	0	0	0	0	0	12.7683	0	0	0	0	0	0	0	0	11.4222	0	12.6078	0	13.6209	12.5046	12.1704	0	0	0	0	0	0	0	15.418	17.1864	10.4114	11.4803
A0A5F4CGY0	Polypeptide N-acetylgalactosaminyltransferase (EC 2.4.1.-) (Protein-UDP acetylgalactosaminyltransferase)	0	0	0	0	0	0	0	0	0	0	0	14.4165	0	0	14.7578	0	14.0429	14.0099	11.757	0	13.9802	14.1639	13.8117	14.0559	0	14.4881	13.8911	14.2205	0	13.8589	0	14.4598	14.8353	0	14.1083	14.1604	14.0885	13.6221	14.2547	14.4577	0	14.3001	0	13.6482	13.9692	16.0675	0	0
A0A5F4CH23	Membrane associated guanylate kinase, WW and PDZ domain containing 2	0	0	0	0	0	0	0	0	0	0	0	13.0036	0	13.663	0	0	0	0	0	0	0	0	0	0	12.4102	12.0125	0	13.5177	0	0	0	0	0	0	0	0	14.4542	0	0	0	0	0	0	0	12.1614	0	0	0
A0A5F4CH71	DNA helicase (EC 3.6.4.12)	13.7064	13.0155	17.2577	14.0587	14.2272	13.0761	13.4427	12.3701	11.2031	0	12.9912	11.7079	0	12.971	0	12.0659	0	0	0	0	0	12.9639	0	0	12.6014	0	0	13.7062	0	0	0	9.40229	13.1691	12.3312	13.6809	14.3855	11.978	13.2483	0	13.849	0	12.4051	0	0	0	13.1469	0	0
A0A5F4CHI3	KH RNA binding domain containing, signal transduction associated 2	0	0	0	0	0	0	0	0	21.1745	0	0	0	0	0	0	0	0	0	0	0	0	0	0	0	0	0	0	0	0	0	0	0	0	0	0	0	0	0	0	0	0	0	0	0	0	0	0	0
A0A5F4CHJ9	TNNI3 interacting kinase	0	0	0	0	0	0	0	0	0	0	0	0	0	0	0	0	0	0	0	0	0	0	0	0	0	0	0	0	0	0	0	0	0	0	0	0	0	0	0	0	0	0	0	0	0	0	0	0
A0A5F4CHQ5	[histone H4]-N-methyl-L-lysine20 N-methyltransferase KMT5B (EC 2.1.1.361) (EC 2.1.1.362) ([histone H4]-lysine20 N-methyltransferase KMT5B)	0	0	12.9112	14.4571	14.7275	0	0	13.9774	14.2341	0	0	0	0	0	0	0	0	0	0	0	11.2572	0	0	0	0	0	0	0	0	0	13.0137	11.08	12.626	0	0	0	0	0	0	0	0	0	0	0	0	0	11.2184	0
A0A5F4CI25	Myosin heavy chain 10	0	0	0	0	13.6071	0	0	0	0	0	0	0	0	0	0	0	0	0	0	0	0	12.9618	0	13.9619	0	0	0	0	13.9043	0	0	0	0	0	11.4089	0	0	0	0	0	0	0	0	0	11.6844	0	0	0
A0A5F4CIE6	Lactase	12.8874	0	0	14.416	15.3178	14.3066	13.8213	13.7889	14.051	0	0	0	0	0	11.724	0	11.3507	14.906	15.491	0	10.4934	13.8337	0	13.7292	18.2181	18.1765	0	16.2625	16.43	16.8831	12.5207	0	0	0	0	0	0	11.1115	0	0	13.2739	0	10.7415	10.5869	0	0	0	9.5207
A0A5F4CIE7	Cell adhesion associated, onco regulated	0	0	0	13.8293	0	13.5979	0	0	0	0	0	13.3745	13.7014	0	0	0	0	0	0	0	0	0	0	0	0	0	0	0	0	0	0	0	0	0	0	0	0	0	0	0	0	0	0	0	0	0	0	0
A0A5F4CIL5	Metalloproteinase inhibitor 3 (Tissue inhibitor of metalloproteinases 3)	0	0	0	11.5182	10.5588	0	0	0	0	0	0	0	0	0	10.1022	0	0	0	0	0	0	0	0	0	0	0	0	0	0	0	0	0	0	0	0	0	0	0	0	0	0	0	0	0	0	0	0	0
A0A5F4CIV2	PDZ and LIM domain 3	0	0	0	0	0	0	0	0	0	0	0	0	0	0	0	0	0	0	0	0	0	0	0	0	0	0	0	0	0	0	0	0	0	0	0	0	0	0	0	0	0	0	0	0	0	0	0	0
A0A5F4CJI9	NAD-dependent protein deacetylase (EC 2.3.1.286)	0	0	0	0	0	0	0	0	0	0	0	0	12.3651	0	0	0	0	0	0	0	0	0	12.5866	0	0	12.9695	0	0	0	10.0827	0	0	0	0	0	0	0	12.7029	0	0	0	12.7747	0	0	0	14.2425	0	0
A0A5F4CJN1	B-cell antigen receptor complex-associated protein alpha chain	0	0	0	0	0	0	0	0	0	0	0	0	0	0	0	0	0	0	0	0	0	14.2981	0	0	0	0	0	0	0	0	0	0	0	0	0	0	0	0	0	0	0	0	0	0	0	0	0	0
A0A5F4CJV8	Rho GTPase activating protein 32	0	0	0	13.3076	0	0	12.8951	0	0	0	12.5303	0	0	0	0	11.9238	0	0	0	0	0	0	0	13.8487	0	0	0	0	12.366	0	14.3654	0	0	0	0	0	0	0	0	0	0	12.0731	0	0	0	0	0	0
A0A5F4CK28	Eukaryotic translation initiation factor 3 subunit H	0	0	0	0	0	0	0	0	0	0	0	0	0	0	0	0	0	0	0	0	0	0	0	0	0	0	0	0	0	0	0	0	0	0	0	0	0	0	0	0	0	0	0	0	0	0	0	0
A0A5F4CKS8	TOX high mobility group box family member 3	0	0	0	0	0	0	0	0	0	0	0	0	0	0	0	0	0	0	0	0	0	0	0	0	0	0	0	0	0	0	0	0	0	0	0	0	0	0	0	0	0	0	0	0	0	0	0	0
A0A5F4CL00	Cyclin Y	0	0	0	0	0	0	0	0	0	0	0	0	0	0	0	0	0	0	0	0	0	0	0	0	0	0	0	0	0	0	0	0	0	0	0	0	0	0	0	0	0	0	0	0	0	0	0	0
A0A5F4CL93	Transcription factor 4	0	0	0	0	0	0	0	0	0	0	0	0	0	0	0	0	0	0	12.2242	0	0	0	0	0	13.027	11.2847	0	0	0	0	0	0	0	0	0	10.763	12.2505	0	0	0	11.7674	0	0	0	0	0	0	13.8953
A0A5F4CLR0	Tax1 binding protein 1	0	0	0	0	0	16.4853	13.7099	0	12.0245	0	0	0	12.2625	0	0	0	0	0	0	0	0	0	0	0	0	0	0	0	0	0	0	0	0	0	0	12.6026	0	0	0	0	0	0	0	0	0	11.8556	0	13.4528
A0A5F4CLY0	Hypoxia up-regulated 1	0	0	0	0	0	0	11.0248	0	14.9207	0	0	0	0	0	0	0	0	0	0	0	0	0	0	0	0	0	0	0	0	0	0	11.7956	0	0	0	0	0	0	0	0	0	0	0	0	0	0	0	0
A0A5F4CMK0	DENN domain containing 1A	13.097	10.9284	0	0	0	0	0	0	0	0	0	0	0	0	0	9.19876	0	0	0	0	0	10.1241	0	0	14.5191	0	0	0	0	0	0	0	0	12.5871	0	0	0	0	0	0	0	0	0	12.2668	0	0	0	0
A0A5F4CMR0	Conserved oligomeric Golgi complex subunit 1	0	0	0	0	0	0	0	0	15.1348	0	0	0	0	0	0	0	0	0	11.8682	0	0	0	0	0	0	0	0	0	0	0	0	0	0	0	0	0	0	0	0	0	0	0	0	0	0	0	0	0
A0A5F4CMT9	Phosphatidylserine decarboxylase proenzyme, mitochondrial (EC 4.1.1.65) [Cleaved into: Phosphatidylserine decarboxylase beta chain; Phosphatidylserine decarboxylase alpha chain]	0	0	0	0	0	0	0	0	0	0	0	0	13.2163	0	0	0	11.0934	0	0	0	0	0	0	0	0	0	0	0	0	0	0	0	0	0	0	0	0	0	13.0686	0	0	0	0	0	0	0	12.6637	0
A0A5F4CN26	Wolframin ER transmembrane glycoprotein	0	0	0	0	0	0	0	0	0	0	0	0	0	0	0	0	0	0	11.4043	0	0	0	0	0	0	10.2923	10.4554	0	0	0	0	0	0	0	0	0	0	0	0	0	0	0	0	0	0	0	10.9114	0
A0A5F4CN80	Osteoclastosis associated transmembrane protein 1	0	0	0	0	0	0	0	0	0	0	0	0	0	0	0	0	0	0	0	0	0	0	0	0	0	12.1743	0	12.3481	0	0	0	0	0	0	0	0	0	0	0	0	0	0	0	0	0	0	0	0
A0A5F4CNF7	Pleckstrin homology and RhoGEF domain containing G4B	0	0	0	0	14.2998	0	0	0	0	0	0	0	0	0	0	0	0	11.6039	0	0	0	0	0	0	0	0	0	0	0	13.9422	0	0	0	14.9447	0	14.2983	0	14.0892	0	0	14.5251	0	14.545	12.2216	0	0	0	12.4784
A0A5F4CP13	Tubulin folding cofactor D	12.8996	12.7451	0	0	0	13.016	0	0	0	0	0	0	0	0	10.9585	0	0	0	0	0	0	0	0	0	0	0	0	10.5701	0	0	0	0	0	0	10.2227	0	0	0	10.6185	0	0	0	0	0	0	0	0	0
A0A5F4CP63	SCHIP-1 domain-containing protein	0	0	0	0	0	0	0	0	0	0	0	0	0	0	0	0	0	0	0	13.9253	0	14.2807	0	0	0	0	0	0	12.2562	0	0	0	0	0	0	0	0	0	0	14.1124	0	0	0	0	0	0	0	0
A0A5F4CP93	Gluconokinase (EC 2.7.1.12)	0	0	0	0	0	0	0	0	0	0	0	0	0	0	0	0	0	0	0	0	0	0	0	0	0	0	0	0	0	0	0	0	0	0	0	0	0	0	0	0	0	0	0	0	0	0	0	0
A0A5F4CPD8	RAB1B, member RAS onco family	0	0	0	0	0	0	0	0	0	0	0	0	0	0	0	0	0	0	0	0	0	0	12.5074	0	0	0	12.9234	0	0	0	0	0	0	0	0	0	0	0	0	0	0	0	0	0	0	0	0	0
A0A5F4CPW0	14_3_3 domain-containing protein	0	0	0	0	0	0	0	0	0	0	0	0	0	0	0	0	0	0	0	0	0	0	0	0	0	0	0	0	0	0	0	0	0	0	0	0	0	0	0	0	0	0	0	0	0	0	0	0
A0A5F4CQ28	PBX homeobox 3	0	0	0	0	13.3462	13.479	0	0	13.4891	0	0	0	0	0	0	0	0	0	0	0	0	0	0	0	0	0	0	0	0	0	0	0	0	0	0	0	0	0	12.5134	0	0	0	0	0	0	0	0	0
A0A5F4CQ98	Basonuclin 2	0	0	13.4727	0	0	0	0	0	0	0	0	0	0	0	14.3417	0	0	0	0	0	0	0	0	0	11.95	11.5045	0	0	0	0	13.8119	0	14.9255	10.5248	12.9756	0	0	0	0	0	0	0	0	0	0	0	0	0
A0A5F4CQE9	Regulator of G protein signaling 3	0	0	0	0	0	0	13.0564	0	0	0	0	0	0	0	0	0	0	0	0	0	0	0	0	0	0	12.8122	0	11.6536	0	0	0	0	0	0	0	0	0	0	11.402	0	0	0	0	0	0	0	0	0
A0A5F4CRD2	Coiled-coil domain-containing protein 67 (Deuterosome assembly protein 1)	11.8311	0	0	0	11.3494	0	15.1188	0	13.7681	0	0	0	13.0463	13.4833	0	0	13.7537	13.704	0	0	0	13.271	13.5373	0	14.0671	0	0	12.7327	0	14.0179	0	11.0067	0	0	0	0	10.1266	0	0	0	0	0	0	0	0	0	0	0
A0A5F4CSB5	Protein arginine methyltransferase 1	0	0	0	0	0	0	0	0	0	0	0	11.759	0	0	0	0	0	0	0	0	0	0	0	0	0	0	0	0	0	0	0	0	0	0	0	0	0	0	0	0	0	0	0	0	0	0	0	0
A0A5F4CSC0	Nucleolin	13.497	12.7782	14.1084	0	12.8066	10.9765	14.4784	13.2197	0	11.979	11.3898	0	14.0785	14.9211	0	12.7656	0	0	0	0	17.1483	12.3848	12.4461	0	18.2772	18.0349	12.9234	16.8776	0	17.837	11.8918	17.8264	0	18.6657	17.0505	18.2621	18.448	0	16.952	12.2932	17.7834	0	0	17.8332	0	11.6096	11.6215	18.4681
A0A5F4CSE3	Villin 1	0	0	0	0	12.8677	0	0	0	0	0	0	0	0	0	0	0	0	0	0	0	0	0	11.718	0	0	0	13.7932	0	0	0	0	0	0	0	0	0	0	0	0	0	0	0	0	0	0	0	0	0
A0A5F4CSG2	Histone deacetylase 7	0	0	0	0	0	0	0	0	11.1124	0	0	0	12.4635	0	11.704	0	0	11.3759	0	0	0	0	0	12.8317	0	14.2096	0	0	0	0	12.9825	11.8329	11.8758	0	10.9598	0	0	12.3142	0	0	0	0	14.0582	0	0	0	0	0
A0A5F4CSI2	S100P-binding protein	0	0	0	0	0	0	0	0	0	0	0	0	0	0	0	0	0	0	0	0	0	0	0	0	0	0	12.9984	0	0	0	0	0	0	0	0	0	0	0	0	0	0	0	0	0	0	0	0	0
A0A5F4CU06	Transporter 1, ATP binding cassette subfamily B member	0	0	0	0	0	0	0	0	0	0	0	0	0	0	0	0	0	0	0	0	0	0	0	0	11.0544	0	10.862	0	0	0	0	10.8127	0	0	0	0	0	0	0	0	0	0	0	0	0	10.0707	0	0
A0A5F4CUG1	TLE family member 2, transcriptional corepressor	0	0	0	0	0	0	11.9462	0	13.0608	11.1454	0	0	15.1541	0	0	0	0	0	0	0	0	0	0	0	0	0	0	0	0	0	0	0	0	0	0	0	11.2016	0	11.8336	0	0	0	0	0	0	11.3778	0	11.4181
A0A5F4CUS7	Transmembrane 4 L six family member 4	0	0	0	11.9133	0	0	11.975	0	14.4003	0	0	0	0	0	0	0	0	0	0	0	0	0	0	0	0	0	0	0	0	0	0	0	0	0	0	12.8149	0	0	0	0	0	0	0	0	0	0	0	0
A0A5F4CVB1	Androgen induced 1	0	0	16.5843	0	0	0	0	0	0	12.3717	0	11.8081	0	14.2109	14.0917	0	13.9086	0	0	0	0	12.0078	0	12.4982	0	0	0	13.6841	0	0	0	0	0	17.2528	0	0	0	0	13.9486	0	17.8795	0	16.1789	0	0	0	0	16.0721
A0A5F4CW72	V-type proton ATPase subunit a	0	0	0	0	0	0	0	0	0	0	0	0	0	0	0	12.9689	0	0	14.5849	11.6076	0	12.2468	0	11.0077	0	0	0	0	0	0	0	0	0	0	0	0	0	0	0	0	13.7394	0	0	0	0	0	0	0
A0A5F4CW99	Actin binding LIM protein family member 2	0	0	0	0	0	0	0	0	0	0	0	0	0	0	0	0	0	0	0	0	0	0	0	0	0	0	0	0	0	0	0	0	12.5129	0	0	0	0	0	0	0	0	0	0	0	0	0	0	0
A0A5F4CWB4	MAP kinase-activating death domain protein	0	0	0	0	0	12.5195	0	0	13.9109	0	0	0	0	0	0	0	0	0	0	0	0	0	0	0	0	0	0	0	0	0	0	0	0	0	0	0	0	0	13.1875	0	0	0	14.4854	0	0	0	0	0
A0A5F4CWJ5	RNA-directed DNA polymerase (EC 2.7.7.49)	0	0	0	0	0	0	0	0	0	0	0	0	0	0	0	0	0	0	0	0	0	0	0	0	0	0	0	0	0	0	11.9716	0	0	0	0	0	0	0	0	0	0	0	0	0	0	0	0	0
A0A5F4CWZ2	Rho GTPase activating protein 12	0	0	0	0	0	0	0	0	0	0	0	0	0	0	0	0	14.5801	0	0	0	0	0	0	0	0	0	0	0	0	0	0	0	11.848	0	0	0	0	0	0	13.8002	9.68867	0	0	0	0	0	0	0
A0A5F4CX15	Palmitoyltransferase (EC 2.3.1.225)	0	0	0	0	0	0	0	0	0	0	0	0	0	0	14.4341	14.3014	0	14.2608	0	0	0	14.4752	0	0	0	0	0	0	0	0	0	0	0	0	0	0	0	0	0	0	0	0	0	0	0	0	0	0
A0A5F4CXB4	STAM binding protein like 1	0	0	0	0	0	0	0	0	0	0	0	0	0	0	0	0	0	0	0	0	0	0	0	0	0	0	0	0	0	0	0	0	0	0	0	0	0	0	0	0	0	0	0	0	0	0	0	0
A0A5F4CXN2	F-box and WD repeat domain containing 5	0	0	0	0	0	0	20.7804	0	0	0	0	0	0	0	0	0	12.8914	0	0	0	0	0	0	12.3766	0	0	0	0	0	0	0	0	0	0	0	0	0	0	0	0	0	0	0	0	0	0	0	0
A0A5F4CXR1	Ceramide transporter 1	0	0	0	0	0	0	0	0	0	0	0	0	0	0	0	0	0	0	0	0	12.7672	0	0	0	0	0	0	0	0	0	0	0	0	0	0	0	0	0	0	0	0	0	0	0	0	0	0	0
A0A5F4CY79	Phosphodiesterase (EC 3.1.4.-)	0	0	0	0	0	0	0	0	0	0	0	0	0	0	0	0	0	0	0	0	0	0	0	0	0	0	0	0	0	0	0	0	0	0	0	0	0	0	0	0	0	0	0	0	0	0	0	0
A0A5F4CYH0	Chondrolectin	0	0	0	0	0	0	0	0	0	0	0	0	0	0	0	0	0	0	0	0	0	0	0	0	0	13.216	0	0	0	0	0	0	0	0	11.9475	0	0	0	12.0678	0	0	0	0	0	0	0	0	0
A0A5F4CYJ5	Ubiquitin carboxyl-terminal hydrolase (EC 3.4.19.12)	0	0	0	0	0	0	0	0	0	0	0	0	0	0	0	0	0	0	0	0	0	0	0	0	0	11.5363	0	0	0	0	12.3837	0	0	12.9223	0	0	14.0207	0	0	0	0	0	0	0	0	12.0127	12.4901	12.4326
A0A5F4CYY6	Centrosome and spindle pole associated protein 1	0	0	0	0	13.2773	0	14.4503	0	0	0	0	0	12.5738	0	0	0	12.3408	13.1208	0	0	0	0	0	0	0	0	0	0	0	14.4242	0	0	11.86	0	0	12.6845	13.1621	0	0	0	13.4159	0	14.822	0	13.4915	0	0	0
A0A5F4CZA8	Phospholipid-transporting ATPase (EC 7.6.2.1)	0	0	0	0	0	0	12.0019	11.6005	0	12.0809	0	0	0	0	0	11.6858	0	0	0	0	0	0	0	0	0	0	0	0	0	0	12.1273	0	11.1197	0	0	0	0	0	0	0	0	0	0	0	0	0	0	12.4027
A0A5F4CZJ4	WD repeat domain 47	0	0	0	0	0	0	0	0	0	0	0	0	0	0	13.1768	12.1897	0	0	0	14.1563	0	0	14.6561	0	0	0	0	0	0	0	0	0	12.7297	0	0	0	0	0	0	0	0	0	0	0	0	13.1096	0	0
A0A5F4CZL4	Pumilio RNA binding family member 2	12.9523	13.3041	0	0	0	14.9211	0	13.0026	0	14.9957	0	0	0	0	13.2555	0	0	0	13.2242	0	0	0	0	0	0	0	0	0	0	12.541	12.9047	0	0	0	0	0	0	0	13.4277	11.6094	13.2887	0	0	0	12.0987	0	14.2586	0
A0A5F4D099	Tyrosine-protein kinase (EC 2.7.10.2)	0	0	0	0	11.8092	0	0	0	0	0	0	0	15.2077	0	0	0	0	0	0	0	0	0	0	13.5798	0	0	12.9559	0	0	13.7935	0	0	15.1522	0	0	0	0	0	0	16.3679	0	0	0	0	0	0	0	0
A0A5F4D0L9	Phosphatidylethanolamine-binding protein 1	0	0	0	0	0	0	0	0	0	0	0	0	0	0	0	0	0	0	0	0	0	0	0	0	0	0	0	0	0	0	0	0	0	0	0	0	0	0	0	0	0	0	0	0	0	0	0	0
A0A5F4D0N2	SET domain containing 4	0	0	13.2035	0	0	0	0	0	12.8535	0	0	0	0	0	0	0	0	0	0	13.0162	0	0	0	0	0	0	0	0	0	0	13.327	0	13.0063	0	0	0	0	0	0	0	12.4244	0	0	0	0	0	0	0
A0A5F4D1B9	DENN domain containing 5A	0	0	0	0	0	0	0	0	13.449	0	0	0	13.8404	0	13.7532	13.6213	13.6148	14.226	13.2825	0	13.5997	13.3587	12.9686	13.601	0	15.1108	13.6265	12.9487	0	13.0816	13.5353	13.4346	13.9582	0	13.234	14.6815	0	0	12.5775	13.1804	0	0	0	13.0985	0	0	0	0
A0A5F4D1D5	Smoothened, frizzled class receptor	0	0	0	0	0	0	0	0	0	0	0	0	0	0	0	0	0	0	0	0	0	0	0	0	0	0	0	0	0	0	0	0	0	0	0	0	0	0	0	0	0	0	0	0	0	0	0	0
A0A5F4D1W4	Dipeptidyl peptidase like 6	0	0	0	0	12.3085	0	14.36	0	0	0	0	0	0	0	0	0	0	0	0	0	0	0	0	0	0	0	0	0	0	0	0	0	0	0	0	0	0	0	0	0	0	0	0	0	0	12.2888	0	0
A0A5F4D2C7	SH3 domain binding protein 1	0	0	13.8737	0	0	0	0	0	0	0	0	0	0	0	0	0	0	0	0	11.1047	0	12.2784	0	0	0	0	0	0	0	0	0	0	0	0	0	0	0	0	0	0	0	0	0	0	0	0	0	0
A0A5F4D2P3	Protein-tyrosine-phosphatase (EC 3.1.3.48)	0	0	0	11.2563	14.1331	13.261	0	13.8473	11.6414	0	13.5886	0	0	13.3283	15.3179	13.6755	14.1702	0	0	11.5249	14.5953	13.0038	13.6288	14.088	0	14.016	13.6523	0	13.8061	14.3765	12.8613	14.6736	14.4723	0	13.2422	0	0	14.4833	14.1914	14.5435	11.3149	0	0	0	0	13.9028	11.2712	14.5804
A0A5F4D2V5	Homeostatic iron regulator	0	13.8727	0	0	0	0	15.8048	0	0	0	0	12.133	0	0	0	0	0	0	12.3578	0	12.5167	12.8307	0	0	0	0	0	0	0	0	10.1066	13.4794	14.1698	0	0	12.3304	0	0	0	0	0	0	0	11.3267	0	13.1508	0	0
A0A5F4D2X7	MAP7 domain containing 2	0	0	0	0	0	0	0	0	0	0	0	0	0	0	0	0	0	0	0	0	0	11.3833	0	0	0	0	0	0	0	0	0	0	0	0	0	0	0	0	0	0	0	0	0	0	0	0	0	0
A0A5F4D372	Sestrin 3	0	0	0	0	0	0	0	0	0	0	0	0	0	0	0	0	0	0	0	0	0	0	0	0	0	0	0	0	0	0	0	0	12.3251	0	11.9964	0	0	0	0	0	0	0	0	0	0	13.0601	0	0
A0A5F4D3E3	Poly [ADP-ribose] polymerase (PARP) (EC 2.4.2.-)	0	0	0	0	0	0	0	0	0	0	0	0	0	0	0	0	0	0	0	11.2121	0	0	11.4055	0	0	0	0	0	0	0	0	0	0	0	0	0	0	0	0	0	0	0	0	0	0	0	11.3576	0
A0A5F4D445	CD55 molecule	0	13.4743	0	0	0	0	0	0	12.3998	0	0	0	0	0	13.4966	0	0	0	0	12.6611	0	13.2014	0	0	0	0	0	0	12.4983	0	0	0	0	0	0	0	0	0	0	0	12.6945	0	13.1057	0	0	0	0	0
A0A5F4D490	Phosphoinositide phospholipase C (EC 3.1.4.11)	0	0	0	12.7363	12.9878	0	0	0	0	11.7699	0	0	0	0	0	0	0	0	0	0	13.8711	0	13.3805	0	11.2661	0	0	13.2297	0	0	0	0	0	0	0	0	0	0	0	0	0	0	12.9286	0	0	0	0	0
A0A5F4D5C7	Isthmin 1	0	0	0	0	0	0	0	0	0	0	0	0	0	0	0	11.5252	0	0	0	0	0	0	0	0	0	0	0	0	0	0	0	0	0	0	0	0	0	0	0	0	0	0	0	0	0	0	0	0
A0A5F4D5J0	SIN3 transcription regulator family member A	0	13.4153	0	0	13.4937	13.2836	0	0	0	0	0	0	0	0	0	0	0	0	0	0	0	0	0	0	0	0	0	0	0	0	0	0	0	0	0	0	0	0	0	0	0	0	0	0	0	0	0	0
A0A5F4D5J8	Interleukin 1 receptor type 2	0	13.9857	0	0	0	0	0	0	0	13.4322	0	0	0	0	0	0	0	0	0	0	0	0	0	13.7174	0	0	0	0	0	0	0	0	0	0	0	0	0	0	0	0	0	0	0	0	0	0	0	0
A0A5F4D5Q2	Sortilin related VPS10 domain containing receptor 2	16.5973	0	0	13.5232	12.9033	16.654	15.9211	0	15.7289	0	12.5964	0	0	13.1844	0	0	0	11.5389	0	12.4162	0	14.0414	0	0	12.077	0	0	0	12.2371	0	0	0	0	0	14.0277	0	10.7689	0	14.2335	11.1549	0	10.8525	0	0	0	13.6247	0	0
A0A5F4D5Q9	NEDD4 binding protein 2	0	0	0	0	0	0	0	11.9391	0	0	0	0	0	11.8216	12.0645	12.3151	0	11.7633	0	0	12.2314	0	12.926	12.2847	11.8549	0	0	0	0	12.1293	0	0	0	0	0	0	0	12.2005	0	13.5307	0	0	0	0	0	0	0	10.1795
A0A5F4D5T9	Molybdopterin synthase catalytic subunit (EC 2.8.1.12) (Molybdenum cofactor synthesis protein 2 large subunit) (Molybdenum cofactor synthesis protein 2B) (MOCS2B)	0	12.7595	0	0	0	0	0	0	0	0	0	0	0	0	12.0074	0	10.6304	0	0	0	0	0	0	0	0	0	11.8651	0	0	0	0	11.5586	0	0	0	0	0	0	0	0	0	0	0	0	0	0	0	0
A0A5F4D636	Copine 6	0	0	0	0	0	13.645	0	0	0	0	0	0	0	0	0	0	0	0	0	0	0	0	0	0	16.303	0	0	0	13.6175	0	15.9758	0	0	0	0	0	0	0	0	0	0	15.9957	0	0	16.246	0	0	0
A0A5F4D652	Mitochondrial ribosome recycling factor	14.6235	0	0	13.1676	0	13.0579	0	13.1411	0	11.5686	12.2742	0	12.8336	12.0527	0	11.5148	0	0	0	12.6959	11.7532	0	0	0	0	12.2148	0	0	0	0	0	0	0	0	0	0	0	0	0	14.0631	0	0	0	0	12.7632	13.6823	12.4136	0
A0A5F4D694	SZT2 subunit of KICSTOR complex	0	0	14.2037	13.5031	13.6775	13.5115	13.8116	13.6462	14.7644	13.4681	14.3794	13.1204	0	0	14.5747	0	0	0	0	0	0	0	0	0	0	0	0	0	0	0	0	0	15.3358	13.2867	14.5606	0	15.1958	13.7451	0	0	14.6693	0	0	15.0521	14.9918	0	0	0
A0A5F4D6G6	La ribonucleoprotein 1B	0	0	0	0	0	0	0	0	0	0	0	0	0	0	0	0	0	0	0	0	0	0	0	10.6144	0	0	0	0	0	0	0	0	0	0	0	0	10.8928	0	10.9032	11.2658	0	0	0	12.2701	0	0	0	0
A0A5F4D6M2	Olfactory receptor	0	0	0	0	0	0	0	0	0	0	0	0	0	0	0	0	0	0	0	0	0	0	0	0	0	0	0	0	0	0	0	0	0	0	0	0	0	0	0	0	0	0	0	0	0	0	0	0
A0A5F4D6R0	GULP PTB domain containing engulfment adaptor 1	0	0	0	0	0	0	0	0	0	0	0	0	0	0	0	0	0	0	0	0	0	0	0	0	0	0	0	0	0	0	0	0	0	0	0	0	0	10.3929	0	0	0	0	0	0	0	0	0	0
A0A5F4D755	Phosphodiesterase (EC 3.1.4.-)	0	0	0	12.955	0	0	0	0	0	0	0	0	0	0	0	0	0	0	0	0	0	0	0	0	0	0	0	0	0	0	0	0	0	11.9462	0	0	0	0	0	0	0	0	0	0	0	14.691	0	0
A0A5F4D788	WNK lysine deficient protein kinase 3	0	0	0	0	0	0	0	0	0	0	0	0	0	0	0	0	0	0	0	0	0	0	0	0	0	0	0	0	0	0	0	0	0	0	0	0	0	0	0	0	0	0	0	0	0	0	0	0
A0A5F4D8I7	TNF receptor associated protein 1	0	0	0	0	0	0	0	0	0	0	0	0	0	0	0	0	0	0	0	0	0	0	0	0	0	0	0	0	0	0	0	0	0	0	0	0	0	0	0	0	0	0	0	0	0	0	0	0
A0A5F4D969	Lipocalin 9	0	0	0	0	0	0	0	0	0	0	0	0	0	0	0	0	0	0	0	0	0	0	0	12.2637	0	0	0	0	0	0	0	0	0	0	0	0	0	0	0	0	0	0	0	0	0	0	0	0
A0A5F4D9H1	Latent transforming growth factor beta binding protein 4	14.5942	0	0	0	13.0899	0	11.4939	0	0	0	0	0	0	0	12.0967	0	10.9041	0	0	11.9494	0	0	0	0	0	0	0	0	13.0654	0	0	0	12.3483	0	0	0	0	0	0	0	0	0	11.6029	11.4612	0	12.0681	0	0
A0A5F4D9L1	Transcription elongation regulator 1	0	0	14.2056	0	0	12.3655	0	0	0	0	11.3534	13.0305	0	0	0	0	0	13.3315	0	11.7087	0	0	0	0	0	0	13.3365	0	0	0	0	0	0	0	0	10.2985	0	11.406	0	0	12.7931	0	13.1959	12.1935	0	0	11.7042	13.4319
A0A5F4D9V6	Jumonji domain containing 1C	0	0	0	0	11.1288	10.6931	10.4212	0	10.5792	13.1953	0	0	15.5887	0	0	0	0	0	0	13.1535	0	0	0	0	0	11.3025	11.0996	0	0	0	0	0	14.9498	0	0	13.126	10.8718	0	0	0	0	11.6054	0	0	0	0	0	16.7554
A0A5F4DAC8	GST class-pi (EC 2.5.1.18)	0	0	0	0	0	0	0	0	0	0	0	0	0	0	0	0	0	0	0	0	0	0	0	0	0	0	0	0	0	0	0	0	0	0	0	0	0	0	0	0	0	0	0	0	0	0	0	0
A0A5F4DAG1	HORMA domain-containing protein	0	0	0	0	0	0	0	0	0	0	0	0	0	0	0	0	0	0	0	0	0	0	0	0	0	0	0	0	0	0	0	0	0	0	0	0	0	0	0	0	0	0	0	0	0	0	0	0
A0A5F4DBA6	Uncharacterized protein	0	0	0	0	0	0	0	0	0	0	0	0	0	0	0	0	0	0	0	0	0	0	0	0	0	0	0	11.7074	0	0	12.9416	0	13.315	0	11.7779	0	0	0	0	0	0	0	11.7959	0	0	0	14.9508	0
A0A5F4DBF5	Rho guanine nucleotide exchange factor 12	0	0	0	0	0	0	0	0	0	0	0	0	0	0	0	0	0	0	0	0	0	0	0	0	0	0	0	0	0	0	0	0	0	0	0	0	0	0	0	0	0	0	0	0	0	0	0	0
A0A5F4DBG5	Serine/threonine-protein phosphatase (EC 3.1.3.16)	0	0	0	0	0	0	0	0	0	11.2836	0	12.429	11.0656	0	0	0	0	0	13.6989	13.1546	0	0	14.2076	0	13.9508	0	12.879	12.7966	13.6707	0	14.5015	0	0	0	0	0	0	0	0	13.1566	0	0	0	13.3294	0	11.3305	0	0
A0A5F4DBL9	Ubiquitin protein ligase E3 component n-recognin 5	0	0	0	0	0	10.8153	0	12.7918	0	14.4724	13.6681	13.4484	14.2811	12.2051	0	0	13.9999	13.9565	11.5187	0	12.7034	12.7364	11.6354	0	0	13.0227	12.3174	12.8808	0	0	14.4675	0	0	12.7041	14.0492	0	0	13.7183	13.8412	12.9307	10.7539	0	10.3499	12.9072	0	0	0	0
A0A5F4DBW2	Endothelin-3	12.137	0	0	0	0	0	0	0	0	0	0	0	0	0	0	0	0	0	0	0	0	0	0	0	0	0	0	0	0	12.2403	0	0	0	0	0	0	0	0	0	0	0	0	0	0	0	0	0	0
A0A5F4DBY9	Complement C1q B chain	0	0	0	0	0	0	0	0	0	0	0	0	0	0	0	0	0	0	0	0	0	0	0	0	0	0	0	0	0	0	0	0	0	10.9902	0	0	0	0	0	0	0	0	0	0	0	0	0	0
A0A5F4DBZ8	T-box transcription factor 15	0	0	0	0	0	0	0	0	0	0	0	0	0	0	0	0	0	0	0	14.6099	0	0	0	0	0	0	0	0	0	0	0	0	0	0	0	0	0	0	0	0	0	0	0	0	0	0	0	0
A0A5F4DC46	Endostatin domain-containing protein	0	0	0	0	0	0	0	0	0	0	0	0	0	0	0	0	0	0	0	0	0	0	0	0	13.6029	0	0	0	0	0	0	0	0	0	0	0	0	0	0	0	0	0	0	0	0	0	0	0
A0A5F4DC95	Erythrocyte membrane protein band 4.1 like 1	15.0392	0	0	12.6609	0	0	0	0	0	0	0	13.2195	0	0	12.692	13.2102	0	0	0	0	0	0	12.4692	0	11.7432	0	0	11.8745	0	0	0	0	0	0	0	0	13.6983	0	0	0	0	0	0	0	0	0	0	0
A0A5F4DCA6	Crystallin beta-gamma domain containing 1	0	0	0	0	0	0	0	0	13.2896	0	0	14.4948	0	0	0	0	13.2788	0	0	0	12.0925	0	0	0	0	0	0	0	0	0	0	0	0	0	0	0	0	13.3357	0	10.4652	0	0	0	0	10.8031	11.5778	0	0
A0A5F4DCE6	Brain-specific angiogenesis inhibitor 1-associated protein 2	0	0	0	0	0	0	0	0	0	0	0	0	14.9075	0	0	0	0	14.8652	0	0	0	0	0	0	0	0	0	0	0	0	0	0	14.642	0	0	0	0	0	0	0	0	0	0	0	0	0	0	0
A0A5F4DCF0	Nuclear cap-binding protein subunit 2 (20 kDa nuclear cap-binding protein)	0	0	0	0	0	0	0	0	0	0	0	0	0	0	0	0	0	0	0	0	0	0	0	0	0	0	0	0	0	0	0	0	0	0	0	0	0	0	0	0	0	0	0	0	0	0	0	0
A0A5F4DCW3	Nth like DNA glycosylase 1	0	0	0	0	0	0	0	0	0	0	0	0	0	0	0	0	0	0	0	0	0	0	0	0	0	0	0	0	0	0	0	0	0	0	0	0	0	0	0	0	0	0	0	0	0	0	0	0
A0A5F4DCW9	Dynamin GTPase (EC 3.6.5.5)	0	0	0	0	0	0	0	0	0	0	0	0	0	0	0	0	0	0	0	0	12.663	0	0	0	0	0	0	0	12.2776	0	0	0	0	0	0	0	0	0	0	0	0	0	0	0	0	0	0	0
A0A5F4DDE6	WD repeat domain 37	0	0	0	0	0	0	0	0	0	0	0	0	0	0	0	0	0	0	0	0	0	0	0	0	0	0	0	0	0	0	0	0	0	0	0	0	0	0	0	0	0	0	0	0	0	0	0	0
A0A5F4DDU1	Junctional adhesion molecule 3	13.3845	0	11.2595	0	0	0	0	0	0	0	0	0	0	12.5797	0	0	0	12.6872	0	12.4814	0	0	0	0	10.8	0	0	0	0	0	0	11.639	0	0	0	10.5887	0	12.4495	0	0	0	0	0	0	0	0	0	0
A0A5F4DDW0	Coagulation factor XI	0	0	0	0	0	0	12.8244	0	0	0	0	0	0	0	0	0	0	0	0	0	0	11.5981	0	0	0	0	0	0	0	0	10.2227	0	0	0	11.2322	0	0	0	0	0	10.7306	0	0	0	0	0	0	0
A0A5F4DE96	tRNA aspartic acid methyltransferase 1	0	0	0	0	0	0	0	0	0	0	0	0	0	0	0	0	0	0	0	0	0	0	0	0	0	0	0	0	0	0	12.5514	0	13.7271	0	0	11.2569	11.2719	0	0	0	0	0	0	0	0	0	0	0
A0A5F4DEF4	N-acetylated alpha-linked acidic dipeptidase 2	0	0	12.9863	0	0	0	0	0	0	0	0	0	0	0	0	0	0	0	0	0	0	0	0	0	0	0	0	0	0	0	0	0	0	0	0	0	0	0	0	0	0	0	0	0	0	0	0	0
A0A5F4DEQ7	Zinc finger CCHC-type containing 9	0	0	0	0	0	0	0	0	0	0	0	0	0	0	0	14.5288	0	14.6703	0	0	14.4674	0	13.4661	0	0	0	0	0	0	0	0	0	0	13.691	0	0	0	0	0	0	0	0	0	0	0	0	0	0
A0A5F4DEV7	RAB guanine nucleotide exchange factor 1	0	0	0	9.44433	13.9259	0	0	0	0	0	0	0	0	11.5931	0	0	0	0	0	0	0	0	0	0	0	0	0	11.8165	0	0	0	11.9384	11.7366	0	0	0	0	0	0	0	0	0	0	0	11.4328	0	0	0
A0A5F4DFA2	Transmembrane protein 59	0	0	0	0	0	0	0	0	0	0	0	0	0	0	0	0	0	0	0	0	0	0	0	0	0	0	0	0	0	0	0	0	0	0	0	0	0	0	0	0	0	0	0	0	0	0	0	0
A0A5F4DFB1	LDL receptor related protein 11	0	0	0	0	0	14.2081	0	0	0	0	0	0	0	0	0	0	0	0	0	0	0	0	0	0	0	0	0	0	0	0	0	0	0	0	0	0	0	0	0	0	0	0	0	0	0	0	0	0
A0A5F4DFP6	Synaptosomal-associated protein	0	0	0	0	0	0	0	0	0	0	0	0	0	0	0	0	0	0	0	0	12.3983	0	0	0	0	0	0	0	0	0	0	0	0	0	0	0	0	0	0	0	0	0	0	0	12.3078	0	0	12.225
A0A5F4DFR4	Kelch-like protein 21	0	10.5094	12.898	0	11.0982	0	0	10.7423	0	11.5263	0	12.7485	12.7376	11.2373	12.9193	11.0949	11.6461	11.5695	9.63318	10.7308	12.1409	0	0	0	0	0	10.2186	10.6868	14.1547	12.3951	0	0	0	10.8685	10.9335	10.8058	11.2018	0	12.429	0	0	0	0	12.8654	11.5207	0	0	0
A0A5F4DFU0	Uncharacterized protein	0	0	12.0874	0	0	0	0	0	12.4034	0	10.9087	0	0	0	0	0	0	0	0	0	0	0	0	9.95983	12.9695	0	0	14.2214	0	0	0	0	0	0	14.0951	12.1279	0	0	0	0	0	0	0	0	0	0	0	0
A0A5F4DG86	RNA-directed DNA polymerase (EC 2.7.7.49)	0	0	0	0	0	0	0	0	0	0	0	15.2751	0	0	0	0	0	0	0	0	0	0	0	0	0	0	0	0	0	0	0	0	0	0	15.1642	0	0	0	0	0	0	0	0	0	0	0	0	0
A0A5F4DGG3	DNA polymerase delta subunit 2	0	0	0	0	0	0	0	0	0	0	0	0	0	0	12.9688	11.602	11.5218	0	0	12.7623	13.5373	0	0	0	13.933	14.4932	13.8031	12.9613	13.8098	13.4912	0	15.3392	0	13.7187	13.2456	12.8496	14.1691	14.0608	14.9018	13.8239	14.1087	14.3376	13.8855	0	13.4951	0	13.9956	0
A0A5F4DGI7	Extended synaptotagmin 2	0	0	0	0	0	0	0	0	0	0	0	0	0	0	0	0	0	0	0	0	0	0	0	0	0	0	0	0	0	0	0	0	0	0	0	0	0	0	10.0095	0	0	0	0	0	0	0	0	0
A0A5F4DGV9	WD repeat and FYVE domain containing 1	0	0	0	0	0	0	0	0	0	0	0	0	0	0	0	0	0	11.1008	12.0027	0	0	0	0	0	0	0	0	0	0	0	0	0	0	0	0	0	0	0	0	0	0	0	0	0	0	0	0	0
A0A5F4DGY5	Anosmin 1	0	0	0	0	0	0	0	0	0	0	0	0	0	0	0	0	0	0	0	0	0	0	0	0	0	0	0	0	0	0	0	0	0	0	0	0	0	0	0	0	0	0	0	0	0	0	0	0
A0A5F4DGY9	F-box protein 36	0	0	0	0	0	0	0	0	0	0	0	0	0	0	0	0	0	0	0	0	0	0	0	0	0	0	0	0	0	0	0	0	0	0	0	0	0	0	0	0	0	0	0	0	12.4237	0	0	0
A0A5F4DH09	Fibrosin	0	0	0	0	0	0	0	0	0	0	0	0	0	0	0	0	0	0	0	0	0	0	0	0	0	0	0	0	0	0	0	0	0	0	0	0	0	0	0	0	0	0	0	0	0	0	0	0
A0A5F4DHK0	F-box only protein 9	0	0	0	0	0	0	0	0	12.0438	14.238	15.016	13.6468	0	0	0	0	0	0	0	0	0	0	0	0	0	0	0	0	0	13.1363	13.1432	0	0	0	0	0	0	0	0	0	0	11.5136	0	0	13.6631	14.3297	0	0
A0A5F4DHM7	Helicase, POLQ like	14.1918	0	0	0	12.2782	0	0	0	12.0894	0	0	0	0	0	0	0	0	0	0	0	0	0	0	0	0	0	0	0	11.4023	0	0	0	0	0	0	0	0	0	11.9719	0	0	0	13.9009	0	0	0	0	0
A0A5F4DHS7	Squalene synthase (SQS) (SS) (EC 2.5.1.21)	0	0	0	0	0	0	16.29	0	0	0	0	0	0	0	0	0	0	0	13.3844	0	0	0	0	0	0	0	0	0	0	0	0	0	0	0	0	0	0	0	0	0	0	0	0	0	0	0	0	0
A0A5F4DHV7	Helicase with zinc finger	14.3009	0	0	0	0	11.2639	0	0	0	0	11.9894	0	0	0	0	0	11.7627	0	0	0	0	0	0	0	0	0	0	0	0	0	0	0	0	0	0	0	0	0	13.7056	11.3314	0	11.7319	0	0	0	0	0	13.438
A0A5F4DHW4	RAS and EF-hand domain containing	0	0	0	0	0	0	0	0	11.7706	0	0	0	0	0	13.0587	0	0	0	0	0	0	0	0	0	0	0	0	0	0	0	0	12.1119	0	0	0	0	0	0	0	0	0	0	0	0	0	0	0	0
A0A5F4DJT2	Acyl-CoA thioesterase 6	0	0	0	0	0	0	0	0	0	0	0	0	0	0	0	0	0	0	0	0	0	0	0	0	0	0	0	0	0	0	0	0	0	0	0	0	0	0	0	0	0	0	0	0	0	0	0	0
A0A5F4DJW1	ETS transcription factor ELK3	0	0	0	0	0	0	0	0	0	0	0	0	0	0	0	0	0	0	0	0	0	0	0	0	0	0	0	0	0	0	0	0	0	0	0	0	0	0	14.8216	0	0	0	0	0	0	14.6914	0	0
A0A5F4DK94	Peroxisomal membrane protein PEX16	14.3343	13.6669	0	0	0	13.106	0	0	0	0	0	0	0	0	0	0	0	0	0	0	0	0	0	0	0	0	0	0	0	0	0	0	0	0	0	0	0	0	0	0	0	0	0	0	0	0	0	0
A0A5F4DKF6	DNA-(apurinic or apyrimidinic site) lyase (EC 4.2.99.18)	0	13.3585	0	0	0	0	0	0	0	14.5897	0	0	0	0	10.5445	0	0	0	0	0	0	0	0	0	0	0	0	0	0	0	0	0	0	0	13.06	0	0	0	0	0	0	0	0	0	0	0	0	0
A0A5F4DKJ5	Unc-13 homolog B	0	13.0181	17.7391	12.3837	0	12.56	0	0	0	0	0	0	10.8595	0	0	13.0029	0	10.9086	11.8825	0	13.2311	0	10.248	0	0	0	0	11.5458	0	12.325	11.517	0	10.6208	12.3658	0	0	0	0	0	10.4439	12.2913	12.0448	0	0	11.3184	11.6847	10.4989	0
A0A5F4DM77	Uncharacterized protein	0	0	0	0	0	0	0	0	0	0	0	0	0	0	0	0	0	0	0	0	0	0	0	0	0	0	0	0	0	0	0	17.5492	0	0	0	0	0	0	0	0	0	0	0	0	0	0	0	0
A0A5K1U997	60S ribosomal protein L14	0	0	0	0	0	0	0	0	0	0	0	0	0	0	0	0	0	0	0	0	0	0	0	0	0	0	0	0	0	0	0	0	0	0	0	0	0	0	0	0	0	0	0	0	0	0	0	0
A0A5S6CF37	Gamma-sarcoglycan	0	0	0	0	0	0	0	11.5782	0	0	0	0	0	0	0	0	0	0	0	0	0	0	0	10.6107	0	0	0	0	0	0	0	0	0	0	0	0	0	0	0	0	0	0	0	11.5128	0	0	0	0
A0A5S6CPS7	Triacylglycerol lipase (EC 3.1.1.3) (Pancreatic lipase)	0	0	0	0	0	0	0	0	0	0	0	0	0	0	11.9222	12.3896	0	0	0	0	11.4781	12.4567	0	0	0	0	0	0	0	0	0	0	0	0	11.6004	0	0	0	0	0	0	0	0	0	0	0	0	0
A0A5S6DHE4	Interleukin-1	0	0	0	0	0	0	0	0	0	0	0	0	0	0	0	0	0	0	0	0	0	0	0	0	0	0	0	0	0	0	0	0	0	0	0	0	0	0	0	0	0	0	0	0	0	0	0	0
A0A6S4PUX1	DLA class I alpha chain (Fragment)	0	0	0	0	0	0	0	0	0	0	0	0	0	0	0	0	0	0	0	0	0	0	0	0	0	0	0	0	0	0	14.6444	0	0	0	0	0	0	0	0	0	0	0	0	0	0	0	0	0
A0A8A5GRX7	Complex III subunit 3 (Complex III subunit III) (Cytochrome b) (Cytochrome b-c1 complex subunit 3) (Ubiquinol-cytochrome-c reductase complex cytochrome b subunit) (Fragment)	0	0	0	0	0	0	0	0	0	0	0	0	0	0	0	0	0	0	0	0	0	0	0	0	0	0	0	0	0	0	0	0	0	0	0	0	0	0	0	0	0	0	0	0	0	0	0	0
A0A8C0LQB8	Uncharacterized protein	0	13.5754	0	0	12.7183	0	0	0	0	0	0	11.9224	0	0	0	0	0	0	0	0	0	0	0	0	0	0	0	0	0	0	0	0	10.3086	9.57408	0	0	0	0	0	0	0	0	0	9.85443	0	0	0	11.998
A0A8C0LRG1	Family with sequence similarity 169 member B	0	0	0	0	0	0	0	0	0	0	0	0	0	0	0	0	0	0	0	0	0	0	0	0	0	0	0	0	0	0	12.954	0	0	10.0257	0	0	0	0	0	0	0	0	0	0	13.4976	12.8656	0	0
A0A8C0LRP7	Uncharacterized protein	0	0	0	0	0	0	0	0	0	0	0	0	0	11.3425	0	0	0	0	0	0	0	0	0	0	0	0	0	0	0	0	0	0	0	0	0	0	0	0	0	0	0	0	0	0	0	0	0	0
A0A8C0LRX6	Olfactory receptor 8B3-like	0	0	0	0	0	0	0	0	0	0	0	0	0	0	0	0	9.54965	0	0	0	0	0	0	0	0	0	0	0	0	0	0	0	0	0	0	0	0	0	0	0	0	0	0	0	0	0	0	0
A0A8C0LSK7	Uncharacterized protein	0	0	0	0	0	9.43379	0	10.3786	0	0	0	0	12.6639	0	0	0	0	0	0	12.5326	0	0	0	0	0	0	0	0	0	0	0	0	0	0	0	0	0	0	0	0	0	0	0	11.911	0	0	11.8304	0
A0A8C0LSQ9	Potassium voltage-gated channel interacting protein 1	0	0	0	0	0	0	0	0	0	0	0	0	0	0	0	0	0	0	0	0	0	0	0	0	0	0	0	0	0	0	0	13.8045	0	0	0	0	0	0	0	0	0	0	0	0	0	0	0	0
A0A8C0LSX5	Sperm tail PG-rich repeat containing 1	0	0	0	0	10.4862	0	0	0	11.0727	0	0	0	10.5456	0	9.93583	0	0	0	0	0	11.1689	0	0	0	11.0074	0	11.3607	0	0	0	0	0	0	0	0	0	0	9.28619	0	0	0	0	0	0	0	0	0	0
A0A8C0LVT1	Homer scaffold protein 2	0	0	0	0	0	0	0	0	0	0	0	0	0	0	0	0	0	0	0	0	0	0	0	0	0	0	0	0	0	0	0	0	0	0	0	18.2758	0	0	0	0	0	0	0	0	0	0	0	0
A0A8C0LW66	Transmembrane protein 175	13.7519	13.8962	11.8271	0	13.2059	0	13.8457	0	12.3659	0	0	0	0	0	13.4146	0	10.5754	0	0	0	0	0	0	0	11.5445	12.1299	0	0	0	0	13.2547	11.9357	13.3757	12.0252	0	0	0	10.3808	0	13.3157	13.081	0	0	0	11.4251	0	0	0
A0A8C0LWR8	Acetyl-CoA acyltransferase 2	0	0	0	0	0	0	12.3042	0	0	0	11.9772	0	0	0	0	0	0	0	0	0	0	0	0	0	0	0	0	0	0	0	0	0	12.0415	13.1759	0	0	0	0	0	0	0	0	0	0	0	0	0	11.891
A0A8C0LX28	Leucine rich repeat kinase 1	12.775	15.3435	14.1351	0	0	11.9467	0	10.7701	0	0	11.6111	0	0	11.9559	0	12.0577	0	0	0	0	0	11.3798	0	11.9066	0	0	12.4633	0	0	0	0	0	0	0	0	0	0	0	0	0	0	0	0	0	0	0	0	0
A0A8C0LX44	Pleckstrin homology, MyTH4 and FERM domain containing H3	0	0	0	13.238	0	0	16.1441	15.6045	0	0	0	0	0	0	0	0	0	0	0	0	0	0	0	0	0	0	0	0	13.7506	0	0	0	0	0	0	0	0	0	0	0	0	0	0	0	0	0	0	0
A0A8C0LXW3	Prohibitin	0	0	12.8144	0	0	0	0	0	0	0	0	0	0	0	0	0	0	0	0	0	0	0	0	0	0	0	0	0	0	0	0	0	0	0	0	0	0	0	0	11.6453	0	0	0	0	0	0	0	0
A0A8C0LY22	Olfactory receptor 145-like	0	0	0	0	0	0	0	0	0	0	0	0	0	0	0	0	0	0	0	0	0	0	0	0	0	0	0	0	0	0	0	0	0	0	0	0	0	0	0	0	0	0	0	0	0	0	0	0
A0A8C0LZ60	SH3 and PX domains 2B	0	0	0	0	13.5127	0	0	0	0	0	0	0	0	13.4062	0	0	0	12.8496	0	0	0	0	0	0	11.9034	0	0	0	0	0	13.23	0	13.1012	0	13.8874	0	12.6218	0	0	0	0	13.0535	0	0	0	0	0	11.1619
A0A8C0LZI2	Aldehyde dehydrogenase 1 family member A3	0	0	0	0	0	0	0	0	0	0	0	0	0	0	0	0	0	0	0	0	0	0	0	0	0	0	0	0	0	0	0	0	0	0	0	0	0	0	0	0	0	0	0	0	0	0	0	0
A0A8C0M0D2	Adhesion G protein-coupled receptor G1	14.6442	0	0	0	0	0	0	0	0	0	0	0	0	0	0	10.7089	0	0	0	0	0	0	0	0	0	0	0	0	0	0	0	0	0	0	0	0	0	0	0	0	0	0	0	0	0	0	0	0
A0A8C0M1C9	Sortilin related receptor 1	14.5274	12.5675	13.9106	14.7926	13.9132	13.2185	0	11.4909	12.9202	11.806	12.6613	0	12.4554	0	0	13.1597	12.2246	12.3417	13.6917	11.9093	13.875	13.036	12.6453	12.3672	13.8035	12.5054	13.4797	13.1201	11.2997	15.5483	0	13.2262	12.8225	0	11.2981	0	13.7538	0	13.4625	13.7105	10.7468	0	11.2409	0	10.8022	0	12.2713	13.4651
A0A8C0M1F7	Actin binding LIM protein family member 2	0	0	0	0	0	12.7781	0	0	11.5718	0	0	0	0	0	0	0	0	0	0	0	0	0	0	0	0	0	0	0	0	0	0	12.2739	0	0	10.6439	0	0	12.8178	0	0	0	0	0	0	0	11.2631	14.4952	0
A0A8C0M1G4	Myosin phosphatase Rho interacting protein	0	0	0	0	10.641	0	0	0	0	0	13.7523	0	0	13.8105	0	0	15.3292	14.0642	0	14.0878	0	9.39979	12.0613	0	13.5332	0	0	9.6193	0	11.5097	0	0	13.9071	0	0	0	11.9033	0	13.7227	0	13.1618	12.4867	12.0222	0	0	13.0163	13.6787	14.99
A0A8C0M1L8	Histamine H2 receptor	0	0	0	0	0	0	0	0	0	0	0	0	0	0	0	0	0	0	0	0	0	0	0	0	0	0	0	0	0	0	0	0	0	0	0	0	0	0	0	0	0	0	0	0	0	0	0	0
A0A8C0M1Q2	Collagen type I alpha 1 chain	0	0	0	0	0	12.9334	0	0	0	0	0	12.6595	0	0	0	12.8052	13.6014	12.6769	12.5335	0	0	0	0	0	0	0	13.4307	0	0	14.9556	12.5919	0	0	0	0	12.3036	0	0	0	0	0	0	14.043	0	0	0	13.6928	0
A0A8C0M1Z6	Protein regulator of cytokinesis 1	0	0	0	0	0	0	0	0	0	0	0	0	0	0	0	0	0	0	0	0	0	0	0	0	0	0	0	0	0	0	12.4553	0	13.3678	0	0	0	0	0	11.767	0	0	0	0	0	0	0	0	12.2455
A0A8C0M2A9	Centrosomal protein 104	0	0	0	0	0	0	0	0	0	0	0	13.0384	0	14.9655	0	0	0	0	0	14.4348	0	0	0	12.2756	0	0	0	0	0	0	12.2141	0	12.3959	0	13.8913	0	0	0	0	0	0	0	0	0	0	0	0	0
A0A8C0M2B7	Uncharacterized protein	0	0	0	0	0	0	0	12.2491	0	0	0	0	0	0	0	0	0	0	0	0	0	0	0	0	0	0	0	0	0	0	0	13.1837	0	0	0	0	0	0	0	0	0	0	0	0	0	0	0	0
A0A8C0M2T0	CEA cell adhesion molecule 20	0	0	0	0	0	0	0	0	0	0	0	0	0	0	0	0	0	0	0	0	0	0	0	0	0	0	0	0	0	0	0	0	0	0	0	0	0	0	0	0	0	0	0	0	0	0	0	0
A0A8C0M313	Grainyhead like transcription factor 3	0	0	0	0	0	0	0	0	0	0	0	0	0	0	0	12.3887	0	0	11.8556	0	0	0	0	0	0	0	0	0	0	0	0	0	0	0	11.9482	0	0	0	0	0	11.8569	0	0	0	0	0	0	11.9588
A0A8C0M370	Microtubule associated protein 7	0	0	0	0	0	0	0	0	0	0	0	0	0	0	0	0	0	0	0	0	0	0	0	0	0	0	0	0	0	0	0	0	0	0	0	0	0	0	0	0	0	0	0	0	0	0	0	0
A0A8C0M388	Hepsin	0	0	0	0	0	0	0	0	0	0	0	0	0	0	0	0	0	0	0	0	0	0	0	0	0	0	0	0	0	0	0	0	0	0	0	0	0	0	0	0	0	0	0	0	12.1381	0	0	0
A0A8C0M3A6	Opioid binding protein/cell adhesion molecule like	15.3447	16.1938	15.0525	15.9848	15.2093	16.1715	16.2948	15.6935	16.2425	0	10.9249	15.355	0	0	0	11.321	0	11.6033	0	0	0	0	0	0	0	0	0	0	0	0	0	0	12.7088	0	0	0	0	0	0	13.098	14.4615	0	0	0	12.9499	0	0	0
A0A8C0M3C6	Zinc finger protein 397	0	0	0	0	0	0	0	0	0	0	0	0	0	0	0	0	0	11.6051	0	0	0	0	13.225	12.0784	12.2977	0	11.4372	0	12.4632	0	0	0	0	0	12.0609	0	0	10.8151	14.435	0	11.4	0	0	0	0	12.4522	0	0
A0A8C0M417	TM2 domain containing 3	0	0	0	0	0	0	0	0	12.9658	0	11.6039	0	11.5276	0	0	0	0	0	0	0	0	0	0	0	0	0	0	0	0	0	0	0	0	0	0	0	0	0	0	0	0	0	0	0	0	0	0	11.5906
A0A8C0M452	Potassium voltage-gated channel subfamily C member 3	0	0	0	0	0	0	0	0	0	0	0	0	0	0	0	0	0	14.6171	0	0	0	0	0	0	0	0	0	0	0	0	0	0	0	0	14.795	0	0	0	0	0	0	0	0	0	0	0	0	0
A0A8C0M4S7	Uncharacterized protein	0	0	0	0	0	0	0	0	0	0	0	0	0	0	0	0	0	0	0	11.6807	0	0	0	0	0	0	0	0	0	0	13.1222	0	0	0	0	11.0758	0	0	0	0	0	0	0	0	0	0	0	0
A0A8C0M5Q3	DAB2 interacting protein	0	0	0	12.9826	0	0	0	0	15.3195	0	9.99322	0	0	0	0	0	0	0	12.0425	0	0	0	11.2821	0	0	0	0	0	0	0	0	0	0	0	0	0	0	0	0	0	0	0	0	0	0	0	0	0
A0A8C0M5U2	Recombination signal binding protein for immunoglobulin kappa J region	0	0	0	0	0	0	15.5446	0	0	0	0	0	0	0	0	0	0	0	0	0	0	0	0	0	0	0	0	0	0	0	0	0	11.1206	0	0	0	0	0	0	0	0	0	0	0	0	0	0	0
A0A8C0M6A1	MOK protein kinase	0	0	0	0	0	0	0	0	0	0	0	0	0	0	0	0	0	0	0	0	0	0	0	0	0	0	0	0	0	0	0	0	0	0	0	0	0	0	0	0	0	0	0	0	0	0	0	0
A0A8C0M6C3	Protocadherin 7	0	0	0	0	0	11.7768	0	0	0	0	0	0	0	0	0	0	0	0	0	0	11.6035	0	0	0	0	0	11.1513	0	0	0	0	0	0	0	0	0	0	0	13.2174	0	0	0	0	0	0	0	0	0
A0A8C0M6D7	Microtubule associated serine/threonine kinase family member 4	12.8873	14.3997	0	0	13.5392	0	0	12.2619	14.2489	13.5405	13.8648	13.4585	9.87369	0	0	0	0	0	9.98328	12.2728	0	11.6634	9.41443	14.7868	0	13.338	0	0	15.0005	0	0	14.6463	13.1987	12.5631	0	0	11.5943	13.8028	14.7016	13.3117	0	13.7167	13.2399	0	15.0558	17.0337	15.0386	0
A0A8C0M6J6	Rho GTPase activating protein 26	15.8989	0	13.2519	0	0	0	0	0	0	0	0	0	0	0	0	0	0	0	0	0	0	0	0	0	0	0	0	0	0	0	0	0	0	0	0	0	0	0	0	0	0	0	0	0	0	0	0	0
A0A8C0M6Q3	WD repeat and HMG-box DNA binding protein 1	0	0	12.9372	0	0	0	0	0	0	0	0	0	0	0	0	0	0	0	0	0	0	0	0	10.5099	0	0	0	0	0	0	0	0	0	0	0	0	0	0	0	0	0	0	0	0	0	0	0	0
A0A8C0M703	Phospholipase C eta 2	13.1965	16.9297	0	13.9122	14.2722	0	15.0255	0	12.5953	0	14.9421	0	0	11.1012	13.4951	0	0	0	0	0	0	0	0	0	0	0	0	22.0144	0	0	22.0581	15.0683	12.848	13.1932	0	0	0	0	0	0	0	14.5824	0	0	9.49965	14.0083	0	12.1137
A0A8C0M749	Uncharacterized protein	0	0	0	0	0	0	0	0	0	0	0	0	0	0	0	0	0	0	0	0	0	0	0	0	0	0	0	0	0	0	0	0	0	0	0	0	0	0	0	0	0	0	0	0	0	0	0	0
A0A8C0M799	OTU deubiquitinase 7A	0	0	0	0	14.4439	0	0	0	0	0	0	0	0	0	0	0	0	0	12.0977	0	0	0	0	0	0	0	0	0	0	14.1934	0	0	0	0	0	0	0	0	0	0	0	0	0	0	0	0	0	0
A0A8C0M7G8	Inter-alpha-trypsin inhibitor heavy chain 4	0	0	0	12.5663	0	0	0	13.896	0	0	0	0	14.3164	13.619	0	0	0	0	0	0	12.726	0	0	0	0	0	13.6094	0	0	0	12.2578	13.99	0	11.9399	13.9905	12.4421	0	0	0	0	14.5525	0	0	0	0	11.5686	0	0
A0A8C0M7S0	RING finger protein 141	0	0	0	0	0	0	0	0	0	0	0	0	0	0	0	0	0	0	0	0	0	0	0	0	0	0	11.5342	10.4115	0	0	0	0	12.1317	0	11.789	0	0	0	0	0	0	0	0	0	0	13.1635	0	0
A0A8C0M7U7	Transcription elongation factor A N-terminal and central domain containing 2	0	0	0	0	0	0	0	0	0	0	12.9819	12.6165	12.26	12.0481	13.2678	14.2606	0	0	11.7713	15.1011	0	0	12.1582	0	13.634	11.1459	0	11.5871	12.7936	12.9021	0	12.4801	13.2455	0	12.2648	12.0465	0	0	0	12.9537	13.8255	12.326	0	11.443	13.4596	0	12.7082	0
A0A8C0M7Z1	Chromodomain helicase DNA binding protein 5	0	0	14.4411	0	11.7667	12.6221	12.7873	12.46	0	0	13.1848	0	0	0	11.9774	11.1358	0	0	0	0	0	0	10.2294	10.8627	0	11.0645	0	0	0	11.7068	14.154	11.6014	0	0	0	0	11.4687	0	0	0	13.0837	0	0	10.7288	0	14.2091	0	0
A0A8C0M812	Uncharacterized protein	0	15.01	0	0	13.0171	0	0	12.7531	0	0	10.7902	11.225	11.837	0	0	0	0	10.9313	0	0	0	0	0	0	0	0	0	0	0	0	12.0846	0	0	0	0	0	0	10.6012	0	0	12.1806	0	0	0	0	0	0	11.4915
A0A8C0M858	Alpha 1,4-galactosyltransferase (P blood group)	0	0	0	0	0	0	0	0	0	0	0	0	0	0	0	0	0	0	0	0	0	0	0	0	0	0	0	0	0	0	0	0	0	0	0	0	0	0	0	0	0	0	0	0	0	0	0	0
A0A8C0M8M2	Uncharacterized protein	0	0	0	0	0	0	0	0	0	0	0	0	0	0	0	0	0	0	0	0	0	0	0	0	0	0	0	0	0	0	0	0	0	0	0	0	0	0	0	0	11.3705	0	0	0	0	0	0	0
A0A8C0M902	Spectrin alpha, non-erythrocytic 1	0	0	0	0	0	0	0	0	0	15.0242	0	13.2773	0	14.2287	0	0	13.2432	0	0	0	0	12.4757	0	0	13.2278	0	0	0	0	0	0	12.2014	12.961	0	0	11.2516	0	0	0	0	13.3143	14.1777	0	0	0	0	15.9772	0
A0A8C0M932	Serpin family G member 1	0	0	0	0	0	0	0	0	0	0	0	0	0	11.6523	0	0	0	11.9208	0	0	0	0	0	0	13.0798	0	0	0	0	0	0	11.7597	0	0	0	12.2747	11.5716	11.698	0	0	0	0	0	0	0	0	0	0
A0A8C0M9M4	AFG3 like matrix AAA peptidase subunit 2	0	13.5488	0	0	11.0458	0	0	0	0	13.3489	0	0	13.9636	0	0	0	0	0	0	13.2811	0	11.3273	0	0	0	0	0	11.6339	0	0	0	0	0	0	0	0	0	0	14.3909	0	0	12.8558	0	0	14.0275	0	0	0
A0A8C0MAJ8	ATPase secretory pathway Ca2+ transporting 1	0	0	0	13.8462	0	0	0	0	0	0	0	13.7053	0	12.5398	0	0	12.5193	0	0	0	15.1368	0	0	0	12.4305	0	0	0	0	0	0	0	0	13.9939	0	0	0	0	13.9564	0	0	0	0	0	0	0	13.5313	0
A0A8C0MB72	Platelet activating factor acetylhydrolase 1b catalytic subunit 2	0	0	0	0	0	0	0	0	0	0	0	0	0	0	0	0	0	9.8181	0	0	0	0	0	0	0	0	0	0	0	0	0	0	0	0	10.3014	0	0	0	0	0	0	0	0	0	0	10.3949	0	0
A0A8C0MBC3	VPS41 subunit of HOPS complex	0	0	14.8259	0	0	0	0	0	0	11.3847	0	0	0	0	12.3304	0	0	0	0	0	0	0	0	0	0	0	0	11.3425	0	0	0	0	0	0	11.228	0	0	0	0	0	0	0	0	0	0	0	11.9201	0
A0A8C0MBF3	Megakaryocyte and platelet inhibitory receptor G6b	13.9904	13.9587	15.2114	13.7344	15.6278	15.359	15.2903	16.0993	13.8576	15.9813	15.1931	16.659	15.602	14.3329	15.6693	15.8501	15.4269	13.6561	14.432	14.2142	14.418	14.949	14.7848	14.6024	16.7992	14.9794	15.0048	14.5236	15.3508	15.2788	14.0574	15.2199	15.8128	13.4398	15.699	13.2175	14.026	15.5324	16.0157	15.2295	14.892	14.2212	15.0655	13.5699	14.41	15.2019	14.5613	14.1163
A0A8C0MBS3	Transient receptor potential cation channel subfamily M member 1	11.4311	0	12.5736	0	0	0	0	15.0576	0	0	0	13.2535	0	0	0	0	0	10.8319	13.8022	0	13.9207	0	11.3427	0	12.4755	0	0	0	0	0	0	10.767	0	0	0	0	0	11.4686	0	0	0	14.2893	0	0	0	0	11.2154	0
A0A8C0MCS2	Sterol O-acyltransferase 1	0	0	0	0	0	0	0	0	0	0	0	0	0	0	0	0	0	0	0	0	0	0	0	0	0	0	0	0	0	0	0	0	0	0	0	0	0	0	0	0	0	0	0	12.3744	0	0	0	12.4806
A0A8C0MD82	Uncharacterized protein	0	0	0	0	0	0	0	0	0	0	0	0	0	0	0	0	0	0	14.3265	0	0	0	0	0	0	0	0	0	0	0	14.2591	0	0	0	0	0	0	0	0	0	0	0	0	0	15.0237	0	0	0
A0A8C0MDM6	FYN proto-oncogene, Src family tyrosine kinase	0	0	0	0	0	0	0	0	0	0	0	0	0	0	0	11.1448	0	0	0	0	0	0	0	0	0	0	0	0	0	0	0	0	0	0	0	0	0	0	0	0	0	0	0	0	0	0	0	0
A0A8C0ME91	Uncharacterized protein	0	0	0	0	0	0	0	0	0	0	0	0	0	0	0	0	0	0	0	0	0	0	0	0	0	0	0	0	0	0	0	0	0	0	0	0	0	0	0	0	0	0	0	0	0	0	0	0
A0A8C0MEY1	Kinesin family member 17	0	0	0	0	0	0	0	0	0	0	0	0	0	0	0	0	12.8792	0	11.8108	0	0	0	11.4149	0	0	0	0	0	0	0	0	0	0	0	0	11.8665	0	0	0	0	0	0	14.2811	0	0	0	0	0
A0A8C0MEZ6	SET and MYND domain containing 1	0	0	0	0	0	0	0	0	0	0	0	0	0	0	0	0	0	0	12.4414	0	0	0	0	0	0	0	0	0	0	0	0	0	0	0	0	0	0	0	0	0	0	0	0	0	0	0	0	0
A0A8C0MFA0	Uncharacterized protein	0	0	0	0	0	0	0	0	0	0	0	0	0	0	0	0	0	0	0	0	0	0	0	0	0	0	0	0	0	0	0	0	0	0	0	0	0	0	0	0	0	0	0	0	0	0	0	0
A0A8C0MG19	Solute carrier family 6 member 2	0	0	0	0	0	0	0	0	0	0	0	0	0	0	0	0	0	0	0	0	0	0	0	13.8005	0	0	0	12.5961	0	0	0	0	0	0	12.4732	0	0	0	0	0	0	0	0	0	0	0	0	0
A0A8C0MGC4	Uncharacterized protein	0	0	0	0	0	0	0	0	0	0	0	0	0	0	0	0	0	0	0	0	0	0	0	0	12.6265	0	0	0	0	0	0	0	0	0	0	0	0	0	0	0	0	0	0	0	0	0	0	0
A0A8C0MGR8	Matrix metallopeptidase 2	0	0	0	0	0	0	0	0	0	0	0	0	0	0	0	10.6171	0	0	0	0	0	0	11.8074	11.4934	0	0	0	0	0	0	0	0	0	11.5709	0	0	0	0	0	0	0	0	0	0	0	0	0	11.234
A0A8C0MGX7	EPM2A interacting protein 1	0	0	0	0	0	0	0	0	0	0	0	0	0	0	0	0	0	0	0	0	0	0	0	0	0	0	11.5658	0	0	13.8917	0	0	0	0	0	0	0	0	0	0	0	0	0	0	0	0	0	0
A0A8C0MHJ8	Cytochrome b5 reductase 4	0	13.6884	0	0	0	0	0	0	0	14.0446	13.7146	0	0	0	0	0	0	0	0	0	0	0	0	14.5195	0	0	0	0	0	0	0	0	0	0	0	0	0	0	0	0	0	0	0	0	0	0	0	0
A0A8C0MHQ4	Uncharacterized protein	0	0	0	0	0	0	0	0	0	0	0	0	0	0	0	0	0	0	0	0	0	0	0	0	0	0	0	0	0	0	0	0	0	0	0	0	0	0	0	0	0	0	0	0	0	0	0	0
A0A8C0MHT1	Apurinic/apyrimidinic endodeoxyribonuclease 1	0	0	0	0	0	0	0	0	0	0	0	0	0	0	0	0	0	0	0	0	0	0	0	0	0	0	0	0	0	0	0	0	0	0	0	0	0	0	0	0	13.6476	0	0	0	0	0	0	0
A0A8C0MI61	G protein-coupled receptor 157	0	0	0	0	11.3881	0	0	0	0	0	0	0	0	0	0	0	0	0	0	0	11.0411	0	0	0	0	0	0	0	0	0	0	0	0	0	0	0	0	0	0	0	0	0	0	0	0	0	0	0
A0A8C0MIW8	Dihydropyrimidinase like 4	0	0	0	12.751	0	0	0	11.1124	0	0	0	0	0	0	0	0	0	0	0	0	0	13.9113	0	0	0	0	0	0	0	0	0	0	14.3877	0	0	0	0	0	0	0	0	0	0	0	0	0	0	0
A0A8C0MJR8	Uncharacterized protein	0	0	0	0	0	0	0	0	0	0	0	0	0	0	0	0	0	0	0	0	0	0	0	0	0	0	0	0	0	0	0	0	0	0	0	0	0	0	0	0	0	0	0	0	0	0	0	0
A0A8C0MJU3	ATP binding cassette subfamily F member 1	0	0	0	0	0	0	0	0	0	14.6337	0	0	0	0	0	0	0	0	0	0	13.2035	0	0	0	0	0	0	0	11.1701	0	0	0	12.1747	0	0	0	0	0	0	0	0	0	0	0	12.1382	0	0	0
A0A8C0MJV4	Receptor accessory protein 1	0	0	0	0	0	0	0	0	0	0	0	0	0	0	0	0	0	0	0	0	0	0	0	0	0	0	0	0	0	0	0	0	0	0	0	0	0	0	0	0	0	0	0	0	0	0	0	0
A0A8C0MKE4	NEDD4 like E3 ubiquitin protein ligase	0	0	13.855	0	0	0	0	0	12.7064	0	11.5849	12.6235	0	12.9432	12.5475	10.9705	12.5897	0	12.1223	0	0	0	0	0	17.1006	13.2353	14.4576	13.1006	13.4229	13.7028	13.6479	13.4941	12.2294	13.0974	12.9858	0	15.2835	0	12.8381	12.4034	13.0037	13.8516	13.3188	14.385	13.5536	0	13.2423	13.2849
A0A8C0MKZ8	GRAM domain containing 4	0	0	0	0	0	0	0	0	0	0	0	0	0	0	0	0	0	0	0	0	0	0	0	0	0	0	0	0	0	0	0	0	0	0	0	0	0	0	0	0	0	0	0	0	0	0	0	0
A0A8C0MLC2	Uncharacterized protein	14.6871	0	0	0	0	0	16.4652	11.7599	0	0	0	0	11.0191	0	0	12.2617	0	0	0	0	0	12.0422	12.5822	0	12.5175	0	0	0	0	0	0	0	0	0	0	11.2544	0	0	11.6854	12.2164	0	12.2276	0	12.2822	0	17.3491	0	0
A0A8C0MLG2	Uncharacterized protein	0	0	0	0	0	0	13.0402	0	0	13.9767	0	0	12.1534	0	14.4856	0	0	12.7429	14.6885	10.6153	12.6488	12.6737	0	0	12.6276	13.1322	12.8076	11.2454	0	13.3719	0	14.4415	11.9591	0	11.2694	0	0	11.3528	0	0	0	0	0	0	0	13.457	12.3818	0
A0A8C0MLK0	Spermatogenesis associated 5	0	0	0	12.3954	0	0	0	0	0	0	0	0	0	12.0818	0	0	12.6337	0	0	0	0	0	0	0	0	0	0	0	0	0	0	11.555	0	0	0	0	0	0	0	0	0	0	12.2557	12.0072	0	0	0	0
A0A8C0MLR1	Uncharacterized protein	0	0	0	0	0	0	0	0	0	0	0	0	0	0	0	0	0	0	0	0	0	0	0	0	0	0	0	0	0	0	0	0	0	0	0	0	0	0	0	0	0	0	0	0	0	0	0	0
A0A8C0MLS3	Phospholipase A2 group IID	0	0	0	0	0	0	0	0	0	0	0	0	0	0	0	0	0	0	0	0	0	0	0	0	0	0	0	0	0	0	0	0	0	0	0	0	0	0	0	0	0	0	0	0	0	0	0	0
A0A8C0MNH7	Solute carrier family 22 member 8	0	0	0	0	0	11.6337	0	0	0	0	0	0	0	0	0	0	0	0	0	0	0	0	0	0	0	0	0	0	0	0	0	0	0	0	0	0	0	0	0	0	0	0	0	0	0	0	0	0
A0A8C0MNS6	Cathepsin E	13.3339	14.159	0	0	0	13.5456	0	0	0	11.2362	0	0	0	0	0	0	0	10.3302	0	0	0	0	11.1663	0	14.2618	0	0	0	0	0	0	13.5647	0	0	0	0	11.6942	0	0	11.301	0	0	0	0	0	0	0	0
A0A8C0MP14	Myocyte enhancer factor 2C	0	0	0	0	0	0	0	0	0	0	0	0	0	0	0	0	0	0	0	0	0	0	0	0	0	0	0	0	0	0	0	12.8725	0	0	0	0	0	0	0	0	0	0	0	0	0	0	0	0
A0A8C0MP57	Ankyrin repeat domain 34C	0	0	0	0	0	0	0	10.7303	0	0	0	0	0	0	0	12.5368	0	0	11.1031	12.3993	10.9541	12.5975	12.5892	12.4619	0	0	0	0	0	0	0	0	0	0	0	0	0	0	0	11.5123	0	0	0	10.1668	11.5166	12.4205	12.2061	0
A0A8C0MP73	Family with sequence similarity 237 member A	0	0	0	0	0	12.8948	0	0	0	10.7645	0	11.5591	0	0	0	0	0	0	0	0	0	0	0	11.8125	10.6994	11.7454	0	0	0	0	0	0	0	0	11.4732	10.9275	0	0	0	0	0	0	9.67131	0	0	0	0	10.9282
A0A8C0MPP9	Olfactory receptor 13C7-like	0	0	0	0	0	0	0	0	0	0	0	0	0	0	0	0	0	0	0	0	0	0	0	0	0	0	0	0	0	0	0	0	0	0	0	0	0	0	0	0	0	0	0	0	0	0	0	0
A0A8C0MPS1	Endoplasmic reticulum metallopeptidase 1	0	0	0	13.3669	0	11.9767	0	0	0	0	0	0	0	0	0	0	0	0	0	0	0	0	0	0	0	0	0	0	0	0	0	0	0	0	0	0	11.3042	0	0	0	0	0	0	0	0	10.9112	0	0
A0A8C0MQ68	Golgi SNAP receptor complex member 2	0	0	0	0	0	0	0	0	0	0	0	0	0	0	0	0	0	0	0	0	0	13.4576	0	0	0	0	0	0	0	0	0	0	12.5917	11.3795	0	0	0	0	0	0	0	0	0	0	0	0	0	0
A0A8C0MQK0	Ribosomal protein S6 kinase A2	0	0	0	0	0	0	0	0	0	0	0	0	0	0	0	0	0	0	0	0	0	0	0	0	0	0	0	0	0	0	0	0	0	0	0	0	0	0	0	0	0	0	0	0	0	0	0	0
A0A8C0MQN2	Uncharacterized protein	0	0	0	0	0	0	0	0	0	0	0	0	0	0	0	0	0	0	0	0	0	0	0	10.1563	0	0	0	0	0	0	0	0	0	0	0	0	0	0	0	0	0	0	0	0	0	0	0	0
A0A8C0MQX5	Epithelial cell adhesion molecule	10.7771	0	0	12.0292	0	0	0	0	0	0	0	0	0	0	0	12.0317	0	0	0	0	0	0	12.1895	0	0	0	0	0	12.9324	0	11.3128	0	0	10.4887	0	0	0	0	0	0	0	10.8467	0	0	0	0	0	0
A0A8C0MQY2	Parkinsonism associated deglycase	0	0	0	0	13.4799	0	0	0	0	0	0	0	0	0	0	0	10.8525	0	0	0	0	0	0	0	11.9751	0	0	0	0	0	0	0	0	0	0	0	0	0	0	0	0	0	0	0	0	0	0	0
A0A8C0MR05	Anti-silencing function 1B histone chaperone	0	0	0	0	13.1389	0	0	0	0	0	0	12.3524	0	0	0	0	0	0	0	0	0	0	0	0	0	0	0	0	0	0	0	0	0	0	0	12.2493	0	0	0	0	0	0	0	0	0	0	0	0
A0A8C0MRY2	UBA domain containing 2	0	11.9245	0	12.7752	0	0	0	0	0	0	0	0	0	11.1852	0	13.4282	0	0	0	13.1726	0	0	0	0	0	0	0	0	0	0	12.9941	0	0	0	0	0	0	0	0	0	0	13.3009	0	0	13.3181	0	0	0
A0A8C0MSG4	Myosin light chain kinase 2	0	0	0	0	0	0	0	0	0	11.404	0	0	0	0	0	0	0	0	0	0	0	0	0	0	0	0	0	0	0	0	0	0	0	0	0	0	0	0	0	0	0	0	0	0	0	0	0	0
A0A8C0MSP0	RNA binding motif protein 28	14.0214	16.4898	13.9783	16.9269	14.8456	13.1017	0	13.2198	14.6231	13.4851	15.5284	0	15.1727	13.6018	14.2766	14.2375	12.6111	10.9653	0	13.9475	12.1362	0	12.1181	12.593	14.8826	15.1435	13.8694	0	0	16.3424	14.4672	12.7935	16.4432	0	13.7069	0	0	0	14.0309	14.0988	0	11.5487	13.7278	16.5717	16.3079	17.2972	15.3111	13.8913
A0A8C0MT28	Histocompatibility minor 13	0	0	0	0	0	0	0	0	0	0	0	0	0	0	0	0	0	0	0	0	0	0	0	0	0	0	0	0	0	0	0	14.6666	0	0	0	0	0	0	0	0	0	0	0	0	0	0	0	0
A0A8C0MT90	Carbamoyl-phosphate synthetase 2, aspartate transcarbamylase, and dihydroorotase	0	0	0	0	0	0	0	0	0	10.1475	0	0	0	0	0	0	0	0	0	0	0	0	0	0	0	0	0	0	0	0	0	13.6503	0	0	0	0	0	0	13.9848	0	0	0	0	0	0	0	0	0
A0A8C0MTC8	Uncharacterized protein	0	0	0	0	0	0	0	0	0	0	0	0	0	0	0	0	0	0	0	0	0	0	0	0	0	0	0	0	0	0	0	0	0	0	0	0	0	0	0	0	0	0	0	0	0	0	0	0
A0A8C0MTE0	Uncharacterized protein	0	0	0	0	0	0	0	0	0	0	0	0	0	0	0	12.6812	0	0	0	0	0	0	0	0	0	0	0	0	0	0	0	0	12.5718	0	0	0	0	0	0	0	0	0	0	0	0	0	0	0
A0A8C0MUI2	Uncharacterized protein	12.735	11.7006	0	0	0	0	0	0	12.8119	0	0	0	12.6543	0	0	0	14.3971	0	11.8878	0	0	0	0	0	0	0	0	0	0	0	0	0	0	0	0	0	0	12.7229	0	0	0	0	0	0	0	14.4027	0	0
A0A8C0MUS2	Heat shock protein 90 alpha family class B member 1	12.5932	0	0	15.1927	0	14.4461	0	0	0	13.887	13.3677	0	0	0	0	0	0	13.2007	0	0	0	0	0	0	0	0	0	0	0	0	0	12.0948	0	10.5023	0	14.8905	0	0	0	0	0	0	10.7334	0	14.2735	13.8707	0	0
A0A8C0MV11	Aldehyde dehydrogenase 1 family member L1	0	0	0	0	0	0	0	0	0	0	0	0	0	0	11.428	13.0291	0	13.8123	0	0	0	0	0	0	0	13.8772	0	0	0	0	14.2675	0	0	0	0	0	0	0	0	0	0	0	0	0	0	0	0	0
A0A8C0MW83	Uncharacterized protein	0	0	0	0	0	0	0	0	0	0	0	0	0	0	0	0	0	0	0	0	0	0	0	0	0	0	0	0	0	0	0	0	0	0	0	0	0	0	0	0	0	0	0	0	0	0	0	0
A0A8C0MWF2	Uncharacterized protein	0	0	0	0	0	0	0	0	0	0	0	0	0	0	0	0	0	0	0	0	0	0	0	0	0	0	0	0	0	0	0	0	0	0	0	0	0	0	0	0	0	0	0	0	0	0	0	0
A0A8C0MWK1	Plexin A4	0	19.3204	0	18.0873	14.2927	0	19.5039	0	0	12.6773	14.714	13.941	10.0355	0	0	0	14.9876	0	12.6514	0	0	14.0477	10.3238	15.3774	13.9971	0	13.7457	0	14.6735	0	0	0	0	0	12.9197	14.2391	0	0	0	0	0	9.33441	14.0965	10.197	15.0377	0	0	0
A0A8C0MWN1	Fms related tyrosine kinase 4	0	0	0	0	0	0	0	0	0	0	0	0	0	0	13.0774	0	0	0	0	0	0	0	0	0	0	0	12.5539	0	0	0	0	0	11.3091	0	0	0	0	0	0	0	0	0	0	0	0	0	0	0
A0A8C0MX25	Uncharacterized protein	0	0	0	0	0	0	0	0	0	0	0	0	0	0	0	0	0	0	0	0	0	0	0	13.5179	0	0	0	0	0	0	0	0	0	0	0	0	0	0	0	0	0	0	0	0	0	0	0	0
A0A8C0MX93	Uncharacterized protein	0	13.4148	0	0	0	0	0	0	0	0	0	0	0	10.7931	0	0	0	0	0	0	12.2497	11.068	0	0	0	0	0	0	0	0	0	0	0	0	0	0	0	0	0	0	0	0	0	0	0	0	0	0
A0A8C0MXH2	Acid phosphatase 6, lysophosphatidic	0	0	0	0	0	0	0	0	0	0	0	0	0	0	0	0	0	0	0	0	0	0	0	0	11.0296	0	0	0	0	0	0	0	12.1107	0	0	0	0	0	0	0	0	0	0	0	0	0	0	0
A0A8C0MXS9	Elongation factor like GTPase 1	0	0	0	0	12.5813	0	0	0	0	10.3323	0	12.5109	0	12.2718	0	0	10.3829	0	11.1057	0	0	0	0	11.9701	12.5563	0	0	0	0	10.2135	0	11.7603	0	12.2723	0	0	11.6904	0	0	0	0	0	0	0	0	11.7951	10.9034	0
A0A8C0MZB3	Uncharacterized protein	0	13.8778	0	0	0	0	0	0	0	0	0	0	0	0	0	0	0	0	0	0	0	0	0	0	0	0	0	0	0	0	0	0	0	0	0	0	0	0	0	0	0	0	0	0	0	0	0	0
A0A8C0MZF3	Uncharacterized protein	0	0	0	0	0	0	0	0	0	0	0	0	0	0	0	0	0	0	0	0	0	0	0	0	0	0	0	0	0	0	0	0	0	0	0	0	0	0	0	0	0	0	0	0	0	0	0	0
A0A8C0N051	Tumor protein D52	0	0	0	0	0	0	0	0	0	0	0	0	0	0	0	0	0	0	0	0	0	0	0	0	0	0	0	0	0	0	0	0	0	0	0	0	0	0	0	0	0	0	13.3263	0	0	0	0	0
A0A8C0N0Q8	Uncharacterized protein	0	0	0	0	0	0	0	0	0	0	0	0	0	0	0	0	0	0	0	0	0	0	0	0	0	0	0	0	0	0	0	0	0	0	0	0	0	0	0	0	0	0	0	0	0	0	0	0
A0A8C0N160	Uncharacterized protein	0	0	0	0	0	0	0	0	0	0	0	0	0	0	13.1844	13.3846	13.069	0	0	0	0	0	0	0	0	0	0	0	0	14.2198	0	0	0	0	0	0	0	0	0	0	0	0	14.4651	0	0	0	0	0
A0A8C0N164	Uncharacterized protein	0	0	0	0	0	0	0	0	0	0	0	0	0	0	0	0	0	0	0	0	0	0	0	0	0	0	0	0	0	0	0	0	0	0	0	0	0	0	0	0	0	0	0	0	0	0	0	0
A0A8C0N182	RAB11 binding and LisH domain, coiled-coil and HEAT repeat containing	0	0	0	0	0	0	0	0	0	0	0	0	0	13.7255	0	0	0	0	0	0	0	0	14.2606	0	0	0	0	14.0144	0	0	0	0	11.6788	14.4271	0	0	0	0	14.6443	0	0	0	0	0	0	0	0	0
A0A8C0N1U2	Leucine rich glioma inactivated 1	0	0	0	0	0	0	0	0	0	0	0	0	0	0	0	0	0	0	0	0	0	0	0	0	0	0	0	0	0	0	0	0	0	0	0	0	0	0	0	0	0	0	0	0	0	0	0	0
A0A8C0N2B7	Tubulin beta 3 class III	0	0	0	0	12.6144	13.6169	0	0	0	0	0	0	0	0	0	0	0	0	0	0	0	0	0	0	0	0	0	0	0	0	0	0	0	0	0	0	0	11.8438	0	10.6051	0	0	0	0	0	0	0	0
A0A8C0N2C7	NEDD8 activating enzyme E1 subunit 1	0	0	0	0	0	0	0	0	0	10.1325	0	0	0	0	11.6627	0	0	0	0	0	0	0	0	0	0	0	0	0	0	0	0	0	0	0	0	12.2063	0	0	0	0	0	0	0	0	0	0	0	0
A0A8C0N2D9	Uncharacterized protein	0	0	0	0	0	0	0	0	0	0	0	0	0	0	0	0	0	0	0	0	11.6873	12.0377	0	0	0	0	0	0	0	0	0	0	0	0	0	0	0	0	11.6673	0	0	0	0	0	0	0	0	0
A0A8C0N2W0	Uncharacterized protein	0	0	0	0	0	0	0	0	0	0	0	0	0	0	0	0	0	0	0	0	0	0	0	0	0	0	0	0	0	0	0	0	0	0	0	0	0	0	0	0	0	0	0	0	0	0	0	0
A0A8C0N2W3	Uncharacterized protein	0	0	0	0	0	0	0	0	13.0769	0	0	0	13.2038	0	14.0373	0	0	12.8491	13.4542	13.4354	0	0	13.3752	0	0	0	0	0	0	0	0	0	13.4976	0	0	0	0	0	0	0	0	0	0	11.9019	0	0	0	0
A0A8C0N3L1	CD99 molecule like 2	0	0	13.2749	0	0	0	0	0	0	0	0	0	0	0	0	0	0	0	0	0	12.2129	0	0	0	0	0	0	0	0	0	0	0	0	11.9844	0	0	11.7756	0	0	0	0	0	0	0	12.0181	0	12.2041	0
A0A8C0N3N0	Plexin B2	0	0	0	0	0	0	0	0	0	0	0	0	0	0	0	0	0	0	0	0	12.1807	0	0	0	0	0	0	11.6864	0	0	0	12.3589	0	0	0	0	0	0	0	0	11.8853	0	0	10.4411	0	13.3595	0	0
A0A8C0N3Q3	Uncharacterized protein	0	0	0	0	0	0	0	0	0	0	0	0	0	0	0	0	0	0	0	0	0	0	0	0	0	0	0	0	0	0	0	0	0	0	0	0	0	0	0	0	0	0	0	0	0	0	0	0
A0A8C0N3X3	Uncharacterized protein	0	0	0	0	0	0	0	0	0	0	0	0	0	0	0	0	0	0	0	0	0	0	0	0	0	0	0	0	0	0	0	0	0	0	0	0	0	0	0	0	0	0	0	0	0	0	0	0
A0A8C0N3Z8	Uncharacterized protein	0	0	0	0	0	0	0	0	0	0	0	0	0	0	0	0	0	0	0	0	0	0	0	0	0	0	0	0	0	0	0	0	0	0	0	0	0	0	0	0	0	0	0	0	0	0	0	12.6052
A0A8C0N442	Teneurin transmembrane protein 3	0	0	0	0	0	0	0	0	0	0	0	14.0345	0	0	0	0	0	0	11.8231	0	10.7711	0	10.6825	0	0	0	0	0	0	0	0	10.8289	0	10.4048	0	0	0	0	13.7963	0	0	0	12.2436	0	0	0	13.6061	11.165
A0A8C0N4F3	Uncharacterized protein	0	0	0	0	0	0	0	0	0	0	0	0	0	0	0	0	0	0	0	0	0	0	0	0	0	0	0	0	0	0	0	0	0	0	0	0	0	0	0	0	0	0	0	0	0	0	0	0
A0A8C0N4H5	BMP binding endothelial regulator	14.0333	0	0	12.6038	0	12.1309	14.7366	0	0	12.3492	12.1555	0	0	0	12.2756	12.8508	0	0	0	0	0	11.4517	11.8336	0	12.8658	11.6519	0	0	0	0	0	0	0	0	0	12.8986	0	0	0	0	0	0	11.2442	11.9705	12.6033	0	0	0
A0A8C0N4M2	Uncharacterized protein	12.2926	0	0	0	0	0	0	0	0	12.0027	11.394	0	11.6436	0	0	0	0	0	12.6572	0	11.166	0	0	0	0	0	0	0	12.8053	0	0	13.6521	0	0	12.025	0	0	0	0	0	0	0	0	0	11.2563	0	0	0
A0A8C0N5S2	Terminal uridylyl transferase 4	0	13.4649	0	0	0	0	0	0	13.3051	0	13.667	0	12.5606	10.6803	14.4411	0	13.7587	0	0	0	12.4878	14.5823	12.6929	0	0	0	0	0	0	0	14.1809	0	0	12.0357	0	0	0	14.3273	12.2456	12.9574	12.8857	0	0	0	14.95	14.7181	15.691	0
A0A8C0N624	Uncharacterized protein	0	0	0	0	0	0	0	0	0	0	0	0	0	0	0	0	0	0	0	0	0	0	0	0	0	0	0	0	0	0	0	0	0	0	0	0	0	0	0	0	0	0	0	0	0	0	0	0
A0A8C0N6G2	Plexin A1	0	12.9883	0	0	0	15.9883	0	0	13.0556	0	12.4916	0	0	13.5075	12.8924	11.7295	15.3421	10.5297	14.5327	16.0094	12.5402	0	14.3214	15.4564	14.3498	0	0	15.5875	0	13.4975	12.2561	14.937	13.3595	0	0	0	0	0	0	0	0	0	13.6872	14.2753	0	0	0	0
A0A8C0N6J0	N-acetyllactosaminide beta-1,6-N-acetylglucosaminyl-transferase	0	0	0	0	0	0	0	0	0	0	0	0	0	0	0	0	0	0	0	0	0	0	0	0	0	0	13.9305	0	0	0	0	0	0	0	0	0	0	16.0494	0	0	0	0	0	0	0	0	0	0
A0A8C0N6S8	Glutathione S-transferase Mu 1	0	0	0	0	0	0	0	0	0	0	0	0	0	0	0	0	0	0	0	0	0	0	0	0	0	0	0	0	0	0	0	0	0	0	0	0	0	0	0	0	0	0	0	0	0	0	0	0
A0A8C0N7H4	Uncharacterized protein	0	0	0	0	0	0	0	0	0	0	0	12.9301	14.3362	14.3063	14.1586	14.2141	14.2533	12.7952	14.9058	13.5309	0	13.0667	12.2672	0	0	12.4143	12.953	0	12.3147	0	0	12.157	0	0	0	0	13.4599	14.4353	0	0	0	0	12.8818	13.3822	13.2406	0	0	0
A0A8C0N7S4	Cytochrome c oxidase subunit 7B2	0	0	0	0	0	12.5825	0	0	0	0	0	0	0	0	0	0	0	0	0	0	0	0	0	0	0	0	0	0	0	0	0	0	0	0	0	0	0	0	0	0	0	0	0	0	0	0	0	0
A0A8C0N7Y0	Centromere protein U	0	0	0	0	0	0	0	0	0	0	0	0	0	0	0	0	0	0	0	0	0	0	0	0	0	0	0	0	0	0	0	0	13.8073	0	0	0	0	0	0	0	0	0	0	0	0	0	0	0
A0A8C0N897	Basic leucine zipper and W2 domains 1	0	19.3204	0	0	0	0	19.5121	14.775	0	10.2745	0	0	0	0	0	0	0	0	14.7209	0	10.0425	0	0	13.685	0	13.6974	11.3167	0	0	0	13.1147	0	0	0	0	0	0	0	13.6419	0	12.9042	0	0	0	0	0	13.9897	0
A0A8C0N8I4	Polypyrimidine tract binding protein 2	0	0	0	0	0	0	0	0	0	0	0	0	0	0	0	0	0	0	0	0	0	0	0	0	0	0	0	0	0	0	0	0	0	0	0	0	0	0	0	0	0	0	10.6943	0	0	0	0	0
A0A8C0N937	Mediator complex subunit 14	0	0	0	10.6803	0	0	0	0	0	0	0	0	12.4121	0	0	0	11.26	0	0	0	0	0	0	0	0	0	11.7329	15.1265	0	0	0	0	11.8129	0	0	0	0	0	0	0	0	0	11.6944	0	0	0	0	0
A0A8C0N9M0	Rhophilin associated tail protein 1 like	0	0	0	0	0	0	0	0	0	0	0	0	0	0	0	0	0	0	0	0	0	0	0	11.5042	0	0	0	0	0	0	0	0	0	0	0	0	0	0	0	0	0	0	0	0	0	0	0	0
A0A8C0N9T1	Uncharacterized protein	0	0	0	0	0	0	0	0	0	10.9779	0	0	0	0	17.0256	0	0	0	13.4185	0	0	0	0	0	11.9766	0	0	0	0	12.4165	14.9033	0	15.213	0	0	14.074	16.8149	13.4856	0	0	12.8655	0	0	0	0	0	17.7634	0
A0A8C0NA80	Uncharacterized protein	0	0	0	0	0	0	0	0	0	0	0	0	0	0	0	0	0	0	0	0	0	0	0	0	0	0	0	0	0	0	0	0	0	0	0	0	0	0	0	0	0	0	0	0	0	0	0	0
A0A8C0NAF6	Uncharacterized protein	0	0	0	0	10.1102	0	0	11.8477	0	0	0	0	0	0	0	0	0	0	0	0	0	0	0	0	0	0	0	0	0	0	0	0	0	0	0	0	0	0	0	0	0	0	0	0	0	0	0	0
A0A8C0NB14	Coiled-coil domain containing 114	0	0	0	0	0	0	0	0	0	0	0	0	0	0	0	0	0	0	0	0	0	0	0	0	0	0	0	0	0	0	0	0	0	0	0	0	0	0	0	0	0	0	0	0	0	0	0	0
A0A8C0NB29	Fatty acid binding protein 5	0	0	0	0	0	0	0	0	0	0	0	0	0	0	0	0	0	0	0	0	0	0	0	0	0	12.4507	0	0	0	0	0	0	0	0	0	0	0	0	0	0	0	0	0	0	0	0	0	0
A0A8C0NBC6	LRP2 binding protein	0	0	0	0	0	0	0	0	0	0	0	0	0	0	0	0	0	0	0	0	0	0	0	0	0	0	0	0	0	0	0	0	0	0	0	0	0	0	0	0	0	0	0	0	0	0	0	0
A0A8C0NBP9	Zinc finger protein 704	0	0	0	0	0	0	0	0	0	0	0	0	0	0	0	0	0	0	0	0	0	0	0	0	0	0	0	0	0	0	0	0	0	0	0	0	0	0	0	0	0	0	0	0	0	0	0	0
A0A8C0NCR7	Fc receptor like 6	0	0	0	0	0	0	0	0	0	0	0	0	0	0	0	0	0	0	0	0	0	0	0	0	0	0	0	0	0	0	0	0	0	0	0	0	0	0	0	0	0	0	0	0	0	0	0	0
A0A8C0NCZ6	Uncharacterized protein	0	0	0	0	0	0	0	0	0	0	0	0	0	0	0	0	0	0	0	0	0	0	11.3713	0	0	0	0	0	0	0	0	0	0	0	0	0	0	0	0	0	0	0	0	0	0	0	0	0
A0A8C0NDF9	Lysine demethylase 5A	14.6739	0	0	0	0	0	0	13.14	13.4428	11.0799	12.5527	0	0	0	0	10.3995	0	12.0315	11.9249	0	0	0	12.0268	11.6039	0	12.8153	0	0	0	0	9.95471	0	12.5836	0	0	11.489	11.2671	0	0	12.0103	0	0	0	11.9076	0	0	0	12.0214
A0A8C0NDQ7	Uncharacterized protein	13.1986	0	12.5218	0	13.7819	0	11.9731	11.8486	0	0	0	0	0	0	0	0	0	0	0	0	0	0	0	0	0	0	0	0	0	0	0	0	0	0	0	0	0	0	11.7949	0	0	0	0	0	0	0	0	0
A0A8C0NE26	Bromodomain and PHD finger containing 3	0	10.2827	0	13.9001	0	13.8939	14.4194	0	0	0	0	0	0	0	0	0	0	0	0	0	11.752	11.7892	0	0	11.2772	0	0	0	0	0	0	0	0	0	0	0	0	0	0	0	0	0	0	0	0	0	10.9809	0
A0A8C0NE42	Ferric chelate reductase 1	0	0	0	0	0	0	0	0	0	0	0	0	0	0	0	0	0	0	0	0	0	0	0	0	0	0	0	0	0	0	0	0	0	0	0	0	0	0	11.775	0	0	0	0	0	0	0	0	0
A0A8C0NFP9	Uncharacterized protein	0	0	0	0	0	0	0	0	0	0	0	13.2607	0	0	0	0	0	0	16.6402	0	0	0	0	0	0	0	0	0	0	0	0	0	0	0	16.586	0	0	0	0	0	0	0	0	0	14.1289	0	0	0
A0A8C0NFV7	Uncharacterized protein	0	0	0	0	0	12.1099	0	14.588	12.1531	0	0	14.236	0	0	0	0	0	0	0	0	0	0	0	0	0	0	0	0	0	0	0	0	0	0	0	0	0	0	0	0	0	14.2319	0	0	0	0	0	0
A0A8C0NGY6	Yes associated protein 1	0	0	0	0	0	0	0	0	0	0	0	0	0	0	0	0	0	0	0	0	0	0	0	0	0	0	0	0	0	0	0	0	0	0	0	0	0	0	0	0	0	0	0	0	0	0	0	0
A0A8C0NHH8	PMS1 homolog 1, mismatch repair system component	0	0	0	0	0	0	0	11.3362	0	11.662	0	0	0	0	0	0	12.7206	0	0	0	0	0	0	0	0	0	0	0	0	0	0	0	0	0	0	0	0	0	0	0	0	0	0	12.4285	0	0	0	0
A0A8C0NHV1	Enolase-phosphatase 1	12.264	0	0	0	0	12.5745	12.6386	0	0	0	0	0	0	0	0	0	0	0	0	0	0	0	0	0	0	0	0	0	0	0	0	0	0	0	0	0	0	0	0	0	0	0	0	0	0	12.8487	0	0
A0A8C0NHY0	Elastin microfibril interfacer 2	11.9794	11.7315	15.0048	14.7151	13.7791	0	0	0	12.3379	11.7914	0	0	0	0	0	0	0	12.6009	13.083	13.782	0	0	0	0	0	0	0	0	0	0	0	10.5018	0	0	11.7642	0	0	0	12.796	0	0	0	0	0	12.2365	0	0	0
A0A8C0NI86	Aldehyde dehydrogenase 5 family member A1	0	0	0	0	0	12.6376	0	0	0	12.8769	0	0	0	0	0	0	0	0	0	0	0	0	0	0	0	0	0	0	0	0	0	0	0	0	0	0	0	0	0	0	0	0	0	0	0	0	0	0
A0A8C0NJF9	Uncharacterized protein	0	0	0	0	0	0	0	0	0	0	0	0	0	0	0	0	0	0	0	0	0	0	0	0	0	0	0	0	0	0	0	0	0	0	0	0	0	0	0	0	0	0	0	0	0	0	0	0
A0A8C0NJR9	Aldehyde dehydrogenase 5 family member A1	0	0	0	0	0	0	0	0	0	0	0	0	0	0	0	0	0	0	0	0	0	0	0	0	0	0	0	0	0	0	0	0	0	0	0	0	0	0	0	0	0	0	0	0	0	0	0	0
A0A8C0NJV3	Uncharacterized protein	0	0	0	0	0	0	0	0	0	0	0	0	0	0	0	0	0	0	0	0	0	0	0	0	0	0	0	0	0	0	0	0	0	0	0	0	0	0	0	0	0	0	0	0	0	0	0	0
A0A8C0NK71	Aspartate beta-hydroxylase	0	0	0	0	0	0	0	0	0	0	0	0	0	0	0	0	0	0	0	0	0	0	0	0	0	0	0	0	0	0	0	0	0	0	0	0	0	0	0	0	0	0	0	0	0	0	0	0
A0A8C0NKB9	Folliculin interacting protein 1	0	0	0	0	0	0	0	0	0	0	0	0	0	11.2971	12.0753	0	13.7907	0	0	13.1363	0	11.9782	0	0	0	0	0	0	11.9041	0	0	0	0	0	0	0	0	0	0	0	0	0	0	0	12.221	0	0	11.6127
A0A8C0NKJ0	Uncharacterized protein	0	11.7766	0	0	0	0	9.32652	0	0	0	0	0	0	0	0	0	13.6222	0	0	0	0	0	0	0	0	0	0	0	11.1098	11.5468	13.9569	0	11.5963	0	0	0	0	9.96152	0	0	0	0	0	0	0	0	0	0
A0A8C0NKN9	Uncharacterized protein	0	0	0	0	0	0	0	13.0112	0	13.1475	0	0	0	0	0	0	0	0	0	0	0	0	0	0	0	0	0	0	0	0	0	0	0	0	0	0	0	0	0	0	0	0	0	0	0	0	0	0
A0A8C0NKQ8	Bardet-Biedl syndrome 1	0	0	0	0	0	11.1766	0	0	10.7258	0	0	0	0	0	0	0	0	0	0	0	13.2874	13.6436	0	13.9702	0	14.0064	0	0	0	0	0	13.6376	0	0	0	0	0	0	0	0	0	0	0	0	0	14.8621	0	0
A0A8C0NKX0	Transmembrane protein 161A	0	0	0	0	0	0	0	0	0	0	0	0	0	0	0	0	0	0	0	0	0	0	0	0	0	0	0	0	0	0	0	0	0	0	0	0	0	0	0	0	0	0	14.3755	0	0	0	0	0
A0A8C0NL02	Myotubularin related protein 1	0	0	0	0	0	0	0	0	0	0	0	0	0	0	0	0	0	0	0	0	0	0	0	0	0	0	0	0	0	0	0	0	0	0	13.0102	0	0	0	0	0	0	0	0	0	0	0	0	0
A0A8C0NL87	KIAA1257 ortholog	0	0	0	15.5037	0	0	0	13.2238	12.111	0	0	13.0178	12.1548	0	0	11.6728	0	0	0	0	0	12.8891	0	0	13.2322	0	13.1677	0	12.1713	11.0065	0	11.7169	0	0	12.9945	0	0	0	0	0	0	0	0	0	13.11	13.4367	12.4112	11.9686
A0A8C0NLH9	Uncharacterized protein	0	0	0	0	12.3435	0	0	0	0	0	0	0	0	13.5748	0	0	0	0	0	0	0	0	0	0	0	0	0	0	12.806	0	0	10.9715	13.1827	0	0	0	0	10.3536	13.2835	12.6134	0	11.7238	0	12.9211	0	0	0	13.2762
A0A8C0NLR7	Uncharacterized protein	0	0	0	0	0	0	0	0	0	0	0	0	15.0358	0	0	0	12.432	14.528	0	11.9056	0	0	0	12.3785	0	0	13.6692	0	0	12.2546	0	12.0322	0	10.8701	0	0	0	0	0	0	0	0	0	0	0	0	15.1473	0
A0A8C0NMB5	Olfactory receptor family 6 subfamily C member 75	0	0	0	0	0	0	0	0	0	0	0	0	0	0	0	0	0	0	0	0	0	0	0	0	0	0	0	0	0	0	0	0	0	0	0	0	0	0	0	0	0	0	0	0	0	0	0	0
A0A8C0NMK5	Cbl proto-oncogene B	0	0	0	0	0	0	0	0	14.6207	0	0	12.4192	12.3949	0	12.3549	0	0	12.7979	0	11.3327	0	0	0	11.914	11.9321	11.1208	12.4394	0	0	12.728	0	0	0	13.6821	12.6759	0	0	0	0	0	0	11.9099	12.6745	0	0	0	0	0
A0A8C0NMP7	Myosin IH	0	0	0	0	0	0	0	0	0	0	0	0	0	0	0	0	0	0	0	0	0	0	0	0	0	0	0	12.6644	0	0	0	0	0	0	0	0	0	0	0	0	0	0	0	11.4216	0	0	0	0
A0A8C0NMX9	SCY1 like pseudokinase 2	0	0	0	0	13.5299	10.4986	0	0	0	0	11.1548	0	0	0	0	0	14.3982	0	0	0	12.4179	0	0	0	0	0	0	0	0	0	0	0	0	0	0	0	0	0	10.9852	0	0	0	0	0	22.4621	0	0	0
A0A8C0NN48	MRE11 homolog, double strand break repair nuclease	0	0	0	0	0	0	0	0	0	0	13.0473	0	12.934	0	0	0	0	0	16.4246	12.3657	12.5388	0	12.757	0	12.9353	13.3469	0	13.8726	0	0	13.5937	0	10.385	0	0	14.3544	14.3778	0	14.3667	14.3759	14.4965	14.2915	14.244	13.8954	0	0	0	0
A0A8C0NN86	Uncharacterized protein	0	0	0	0	0	0	0	0	12.8481	0	0	0	0	0	0	0	0	0	0	0	0	0	0	0	0	0	0	12.4842	0	0	0	0	0	13.1987	0	0	0	0	0	0	0	0	0	0	0	0	0	0
A0A8C0NNA7	ATP-binding cassette sub-family A member 3-like	13.4555	14.6221	0	0	0	10.6033	0	14.5913	0	0	12.8988	0	0	0	0	0	0	0	0	0	0	0	0	0	12.3756	0	0	0	12.563	0	0	0	0	0	0	0	0	0	15.4398	0	0	0	0	0	0	14.5104	0	0
A0A8C0NNQ2	Uncharacterized protein	13.572	14.2099	0	0	0	0	14.1378	13.9497	0	13.2622	0	14.1901	0	0	0	0	13.3895	0	12.8773	0	0	0	13.0853	13.1572	13.9145	0	13.3195	14.4902	0	0	0	0	0	13.7144	13.0622	0	0	0	0	0	0	0	0	0	0	0	13.8924	0
A0A8C0NNV6	Uncharacterized protein	0	0	0	0	0	0	0	0	0	0	0	0	0	0	0	0	0	0	0	0	0	0	0	0	0	0	0	0	0	0	0	0	0	0	0	0	0	0	0	0	0	0	0	0	0	0	0	0
A0A8C0NNX3	Solute carrier family 25 member 5	14.2982	0	0	0	0	16.4337	0	16.1809	16.3449	15.2365	12.9007	0	0	0	0	0	0	0	0	0	0	0	0	0	0	0	0	0	0	0	0	0	0	0	0	0	0	0	0	0	0	0	0	0	0	0	0	0
A0A8C0NPG8	Casein kinase 1 delta	0	0	0	0	0	0	0	0	0	0	0	0	0	0	0	0	14.7488	0	0	0	0	0	0	0	0	14.0123	0	13.0462	12.5861	12.7652	0	0	0	0	0	0	0	0	0	0	0	0	0	0	0	0	0	0
A0A8C0NPR2	Uncharacterized protein	0	0	0	0	0	0	0	0	0	0	0	0	0	0	0	0	0	0	0	0	0	0	0	0	0	0	0	0	0	0	0	0	0	0	0	0	0	0	0	0	0	0	0	0	0	0	0	0
A0A8C0NQ02	Uncharacterized protein	0	0	0	0	0	0	0	0	0	0	0	0	0	0	0	0	0	0	0	0	0	0	0	0	0	0	0	0	0	0	0	0	12.1656	0	0	0	0	0	0	0	0	0	0	0	0	0	0	0
A0A8C0NQI3	Obg like ATPase 1	0	0	0	0	0	0	0	0	0	0	0	0	0	0	0	0	0	0	0	0	0	0	0	0	0	16.1064	0	0	13.8454	0	14.5824	0	15.5134	0	0	0	0	0	0	0	0	0	14.8264	0	0	16.9587	0	0
A0A8C0NRP0	Olfactory receptor 51S1	0	0	0	0	0	0	0	0	0	0	0	0	0	0	0	0	0	0	0	0	0	0	0	0	0	0	0	0	0	0	0	0	0	0	0	0	0	0	0	0	0	0	0	0	0	0	0	0
A0A8C0NRY4	Solute carrier family 35 member F5	0	14.6638	0	0	0	0	0	0	0	0	0	0	0	0	0	0	10.5376	0	0	0	0	11.4334	0	0	0	0	0	0	0	0	0	0	0	0	0	14.4625	0	0	0	0	0	0	0	0	0	0	0	0
A0A8C0NS03	Decorin	0	0	0	0	0	0	0	0	0	0	0	0	0	0	0	0	0	0	0	0	0	0	0	0	0	0	0	0	0	0	0	0	0	0	0	0	0	0	0	0	13.2985	0	0	0	0	0	0	0
A0A8C0NTW2	CCR4-NOT transcription complex subunit 6 like	0	0	0	0	0	15.9404	0	0	0	0	0	0	0	0	0	0	0	0	0	13.5294	0	0	0	0	0	0	0	11.9976	0	0	0	0	0	0	0	0	0	0	0	0	0	0	0	0	0	0	0	0
A0A8C0NU00	Uncharacterized protein	0	0	0	0	0	0	0	0	0	0	0	0	0	0	0	0	0	0	0	0	0	0	0	0	0	0	0	0	0	0	0	0	0	0	0	0	0	0	0	0	0	0	0	0	0	0	0	0
A0A8C0NU64	MAX interactor 1, dimerization protein	0	0	0	0	0	0	0	0	0	0	0	0	0	0	0	0	0	0	0	0	0	0	14.6853	0	0	0	0	0	0	0	0	0	0	0	0	0	0	0	0	0	0	0	0	0	0	0	0	0
A0A8C0NUY2	Follistatin like 3	0	0	0	0	0	0	0	0	0	0	0	0	0	0	0	0	0	0	0	0	0	0	0	0	11.5112	0	0	0	0	0	0	0	0	0	0	0	0	0	0	0	0	0	0	0	0	0	0	0
A0A8C0NV38	Uncharacterized protein	0	0	0	0	0	0	0	0	0	0	0	0	0	0	0	0	0	0	0	0	0	0	0	0	0	0	0	0	0	0	0	0	0	0	0	0	0	0	0	0	0	0	0	0	0	0	0	0
A0A8C0NWM8	Keratin 24	0	0	0	0	0	0	0	0	0	0	0	0	0	0	0	0	0	0	0	0	0	0	11.9123	0	0	0	0	0	0	0	0	0	0	0	0	0	0	0	0	0	0	0	0	0	0	0	0	0
A0A8C0NX61	Coiled-coil domain containing 82	0	0	0	0	0	0	0	0	0	0	13.4852	0	0	0	0	0	0	0	0	0	13.8205	0	0	0	0	0	0	0	0	0	0	0	13.0616	0	0	0	12.1373	0	12.4521	11.5087	0	0	0	0	13.4615	0	0	0
A0A8C0NXA1	Negative regulator of P-body association-like	0	0	0	0	0	0	0	0	0	0	11.2527	0	0	0	0	0	0	0	0	0	0	0	0	0	0	11.7673	11.6273	0	0	0	0	0	0	0	0	0	0	0	0	0	0	0	0	0	0	0	0	0
A0A8C0NXF0	Uncharacterized protein	0	0	0	0	12.106	0	0	0	0	13.8047	0	0	0	0	0	0	0	14.0693	13.5824	0	14.938	0	0	12.4167	12.7221	0	0	0	0	0	13.4756	0	0	0	12.7628	0	0	12.3117	0	0	0	0	0	0	0	0	0	0
A0A8C0NXL5	Calcineurin like EF-hand protein 2	0	0	0	0	0	0	0	0	11.7194	0	0	0	0	0	0	0	10.9332	0	12.8218	0	12.3885	0	11.7785	0	0	12.7008	0	0	0	11.5157	0	0	11.7485	0	0	0	0	0	0	0	0	0	0	0	0	0	0	10.9142
A0A8C0NYE7	Keratin 14	0	0	0	0	0	0	11.2572	0	0	0	0	0	0	0	0	0	0	0	0	0	0	0	0	13.1856	0	0	0	0	0	0	0	0	0	0	0	0	0	0	0	0	0	0	0	0	0	0	0	0
A0A8C0NYS3	Uncharacterized protein	0	0	0	11.6118	0	0	0	0	0	0	0	0	0	0	0	0	0	0	0	0	0	0	0	0	0	0	0	0	0	0	0	0	0	0	0	0	0	0	0	0	0	0	0	0	0	0	0	0
A0A8C0NZ40	Aminocarboxymuconate semialdehyde decarboxylase	0	0	0	0	0	0	0	0	0	0	0	0	0	0	14.0484	0	0	0	0	13.4901	13.3915	0	0	0	0	0	12.1255	0	0	0	0	0	0	0	0	0	0	0	0	0	0	0	0	0	0	0	0	0
A0A8C0NZD5	Sodium voltage-gated channel alpha subunit 1	14.834	0	13.1776	0	0	0	9.41962	11.9655	0	12.835	0	0	10.932	0	0	11.7972	0	0	0	11.7006	0	0	0	0	0	0	0	0	0	10.5519	0	0	13.6931	0	0	0	11.8325	11.2852	12.815	11.7781	0	0	0	0	0	0	11.7693	0
A0A8C0NZD6	Solute carrier family 37 member 1	0	0	0	0	0	0	0	0	0	0	0	0	0	0	0	0	0	0	0	11.0194	0	0	0	0	0	0	0	0	0	0	0	11.1588	0	0	0	0	0	0	0	0	0	0	0	0	0	0	0	0
A0A8C0NZH5	Zinc finger protein 469	0	0	0	0	0	0	0	0	0	0	0	0	0	0	0	0	0	0	10.4907	0	0	0	0	0	14.3746	0	14.4676	10.4792	0	0	0	0	0	0	0	0	0	0	0	12.8702	0	14.2861	0	0	13.8737	13.3828	0	0
A0A8C0NZW3	Small nuclear ribonucleoprotein U4/U6.U5 subunit 27	0	0	0	0	0	0	0	0	0	0	0	0	0	0	0	0	0	0	0	0	0	0	0	0	0	0	0	0	0	0	0	0	0	0	0	0	0	0	0	0	0	0	0	0	0	0	0	0
A0A8C0P008	Codanin 1	14.0846	0	0	0	0	0	0	0	0	0	0	14.1923	0	0	0	0	0	12.9578	0	0	0	13.3283	0	0	0	13.1874	0	0	0	0	0	0	0	0	0	0	0	0	0	0	0	0	0	0	0	0	0	0
A0A8C0P090	Basic leucine zipper and W2 domains 2	0	0	0	0	0	0	0	0	0	0	0	0	0	0	0	0	0	0	0	0	0	0	0	0	0	0	0	0	0	0	0	0	0	0	0	0	0	0	0	0	0	0	0	0	0	0	0	0
A0A8C0P132	C-type lectin domain family 1 member B	0	0	0	0	0	0	0	0	0	0	0	0	0	0	0	0	0	0	0	0	0	0	12.3082	12.0696	13.1308	0	0	13.1167	12.6776	0	0	0	0	12.7069	0	0	0	0	0	0	0	0	0	0	12.3675	0	0	0
A0A8C0P1H4	EH domain binding protein 1	0	0	15.155	0	0	0	14.5199	0	0	0	0	0	0	0	0	0	10.5201	0	0	0	0	0	0	0	0	0	14.4911	0	0	0	0	13.6241	0	0	0	0	10.5152	0	0	0	0	0	0	0	9.81569	0	0	0
A0A8C0P1I9	Family with sequence similarity 92 member B	0	0	0	0	0	0	0	0	0	0	0	0	0	0	0	0	0	0	0	0	0	0	0	0	0	12.7388	0	0	0	0	0	0	0	0	0	0	0	0	0	0	0	0	0	0	0	0	0	0
A0A8C0P1J1	NME/NM23 nucleoside diphosphate kinase 6	0	0	0	0	0	0	0	0	0	0	0	0	0	13.4108	0	12.227	0	0	13.0355	13.3592	0	0	0	0	0	11.785	13.7578	0	0	0	0	0	0	12.1775	0	0	0	14.5619	0	14.8928	0	14.7043	0	0	0	0	0	0
A0A8C0P1M6	ATP/GTP binding protein like 4	0	0	0	0	0	0	0	0	0	0	0	0	0	0	0	0	0	0	0	0	0	0	0	0	0	0	0	0	0	0	0	0	0	0	0	0	0	0	0	0	0	0	0	0	0	0	0	0
A0A8C0P1N1	Ribosomal protein S27 like	0	0	0	0	0	0	0	0	0	0	0	0	0	0	0	0	0	0	0	0	0	0	0	0	0	0	0	0	0	0	0	0	0	0	0	0	0	0	0	0	0	0	0	0	0	0	0	0
A0A8C0P1P3	Uncharacterized protein	0	0	0	0	0	0	0	0	0	0	0	0	0	0	0	0	0	0	0	0	0	0	0	0	0	0	0	0	0	0	0	0	0	0	0	0	0	0	0	0	0	0	0	0	0	0	0	0
A0A8C0P1V4	Senataxin	11.4482	13.0523	13.163	16.8739	0	12.3987	16.0749	0	12.5964	12.0734	15.4198	11.5556	14.4789	14.0177	16.1735	0	0	0	13.2799	14.1955	13.2845	0	10.2804	10.4023	12.0661	13.5159	0	0	0	15.1696	0	14.5962	0	14.2028	12.8783	0	0	0	14.1882	0	11.4059	0	11.7928	12.0261	10.6523	13.292	0	12.0822
A0A8C0P1Z2	CUGBP Elav-like family member 2	0	0	0	0	18.1124	18.2089	0	0	0	11.6873	15.8281	0	0	0	0	0	0	12.0976	0	0	0	0	0	10.8534	0	0	0	0	0	0	0	0	0	0	15.4343	0	0	12.5171	13.2015	0	0	11.0639	0	0	0	0	0	0
A0A8C0P208	WDFY family member 4	0	16.2351	14.6505	0	0	0	0	0	13.835	12.6212	0	0	0	12.8104	0	0	0	11.4054	13.6936	0	0	11.5134	0	0	0	0	0	0	0	11.8345	0	0	0	12.9508	0	0	14.8632	0	0	13.4649	12.6927	0	0	0	0	12.4455	13.1376	0
A0A8C0P2W4	WD repeat and FYVE domain containing 2	0	0	0	0	0	0	0	0	0	0	0	0	0	0	0	0	0	0	0	0	0	0	0	0	0	0	0	0	0	0	0	0	0	0	0	0	0	0	0	0	0	0	0	13.3039	0	0	0	0
A0A8C0P3S4	SplA/ryanodine receptor domain and SOCS box containing 3	0	0	0	0	0	0	0	0	0	0	0	13.2897	0	13.7627	0	0	13.1693	0	0	11.5127	0	13.2837	0	0	13.6758	12.8389	0	0	0	0	0	0	13.188	0	0	0	0	13.6612	12.5235	0	0	0	0	0	0	13.911	0	0
A0A8C0P510	Myosin VC (cAMP regulated phosphoprotein 19)	0	13.208	12.5894	12.4677	0	14.6106	0	0	0	0	11.5987	0	10.0799	0	0	0	0	0	0	0	0	0	0	0	0	0	0	16.8776	0	0	14.3389	0	0	0	0	0	0	0	0	0	0	0	0	0	12.88	0	0	0
A0A8C0P5I4	Integrator complex subunit 3	0	0	0	0	0	0	0	0	0	0	0	0	0	0	0	0	0	0	0	11.1143	10.303	0	12.3219	0	0	0	0	0	0	0	0	0	0	0	0	0	0	0	0	0	0	0	0	0	0	0	0	0
A0A8C0P6A4	RCSD domain containing 1	0	0	0	0	0	0	0	0	0	0	0	0	0	11.2566	0	0	0	0	0	11.9074	0	0	0	0	11.894	0	0	0	0	0	0	0	0	0	0	0	11.6217	0	0	11.1385	0	0	11.9998	11.6602	0	0	0	0
A0A8C0P6G9	Uncharacterized protein	0	0	0	0	0	0	0	0	0	0	0	0	0	0	0	0	0	0	0	0	0	0	0	0	0	0	0	0	0	0	0	0	0	0	0	0	0	0	0	0	0	0	0	0	0	0	0	0
A0A8C0P6T0	Oligophrenin 1	0	0	0	0	0	0	0	0	0	0	0	0	0	0	0	0	0	0	0	0	0	0	0	0	0	0	0	0	0	0	0	0	0	0	0	0	0	0	12.6111	0	0	0	0	0	0	0	0	0
A0A8C0P6X8	Uncharacterized protein	0	0	0	0	0	0	0	0	0	0	0	0	0	0	0	0	0	0	0	0	0	0	0	0	0	0	0	0	0	0	0	0	0	0	0	0	0	0	0	0	0	0	0	0	0	0	0	0
A0A8C0P7R1	Claudin 19	0	0	0	0	0	0	0	0	0	0	0	0	0	0	0	0	0	0	0	0	0	0	0	0	0	0	0	0	0	0	0	0	0	0	0	0	0	0	0	0	0	0	0	0	0	0	0	0
A0A8C0P7W6	MLLT10 histone lysine methyltransferase DOT1L cofactor	0	0	0	0	0	0	0	0	0	12.9084	0	12.8561	0	0	0	0	0	0	12.8207	13.4259	0	12.8207	0	0	0	0	13.4167	0	0	0	13.3938	0	0	0	0	0	0	0	0	0	0	0	0	0	0	12.9507	0	0
A0A8C0P7Z8	Rho related BTB domain containing 2	11.09	0	0	10.3306	0	0	0	0	0	0	0	0	0	0	0	0	0	0	0	0	0	12.6503	0	0	10.5166	9.79915	0	0	0	0	0	0	0	0	0	0	0	0	0	0	0	0	0	0	0	0	0	0
A0A8C0P832	Leucine zipper protein 2	0	0	0	0	0	0	0	0	0	0	0	0	0	0	0	0	0	0	0	0	0	0	0	0	0	0	0	0	0	0	0	0	0	0	0	0	0	0	10.3241	0	0	0	0	0	0	0	0	0
A0A8C0P844	Raf-1 proto-oncogene, serine/threonine kinase	0	0	0	0	0	0	0	0	0	0	0	0	0	0	0	0	0	0	0	0	0	0	0	0	0	0	0	0	0	0	0	0	0	0	0	0	0	0	0	0	12.0765	0	0	11.3728	0	0	0	0
A0A8C0P8H8	Uncharacterized protein	12.7885	0	0	0	0	0	0	0	0	0	0	0	13.1295	12.1221	0	12.6068	0	0	0	0	0	12.7533	0	0	0	12.0784	0	0	11.9629	0	11.9252	0	0	0	0	0	0	14.1722	0	0	0	11.2434	0	0	0	12.8442	0	11.2084
A0A8C0P8U2	Uncharacterized protein	0	0	0	0	0	0	0	0	0	0	0	0	0	0	0	0	0	0	0	0	0	0	0	0	0	0	0	0	0	0	0	0	0	0	0	0	0	0	0	0	0	0	0	0	0	0	0	0
A0A8C0P9D8	Anoctamin 8	13.4173	0	0	13.5255	0	11.4425	12.7866	0	12.8049	14.4914	0	12.0893	12.4655	0	12.4651	0	0	0	0	0	11.4999	11.4757	0	14.706	13.5565	13.9455	13.3644	13.8389	13.2246	12.6475	15.3118	14.2126	13.2016	14.2722	15.8649	15.5126	13.1064	0	14.2315	0	14.3649	13.1085	14.5413	12.7201	0	10.8753	0	15.1872
A0A8C0P9S4	Beta-1,4-galactosyltransferase 5	0	0	0	0	12.0327	0	0	0	0	0	0	0	0	0	0	0	0	0	0	0	0	0	0	0	0	14.858	0	0	0	0	0	0	13.3432	0	0	0	0	0	0	0	0	0	0	0	14.7286	0	0	0
A0A8C0PAC9	Uncharacterized protein	0	0	0	0	0	0	0	0	0	0	0	0	0	0	0	0	0	0	0	0	0	0	0	0	0	0	0	0	0	0	0	0	0	0	13.6658	0	0	0	0	0	0	0	0	0	0	0	0	0
A0A8C0PAR7	Immunoglobulin mu DNA binding protein 2	0	0	0	0	0	0	0	0	0	0	12.1259	0	0	0	0	0	0	0	0	0	0	0	0	11.6153	12.1063	0	12.318	0	0	0	11.8778	0	14.6566	0	0	13.3493	0	0	0	0	0	0	10.972	13.6334	0	0	0	0
A0A8C0PAS2	RCC1 and BTB domain containing protein 2	0	0	0	0	0	0	0	0	0	0	0	0	0	0	0	0	0	0	0	0	0	0	0	0	0	0	0	0	0	0	0	0	0	0	0	0	0	0	0	0	0	0	0	0	0	0	0	0
A0A8C0PAY5	GRB2 associated binding protein 2	0	0	0	0	0	0	14.9122	0	0	0	0	0	12.2967	12.8905	0	0	0	0	0	0	0	0	0	0	0	0	0	0	0	0	12.4529	13.0366	0	0	0	0	0	0	0	0	0	0	0	0	0	0	11.8	0
A0A8C0PB08	Lamin B1	0	0	0	0	0	0	0	12.789	0	0	0	0	0	0	0	0	0	0	0	0	0	0	0	0	0	0	0	0	0	0	0	0	0	10.7106	0	0	0	11.2123	0	0	0	0	0	0	0	0	0	0
A0A8C0PB62	Low density lipoprotein receptor	14.7851	13.6794	12.9731	0	0	0	10.8068	11.8789	12.0651	0	0	0	12.4746	0	0	0	0	0	0	0	0	11.9161	12.0584	0	12.242	0	0	12.887	0	13.5793	0	0	0	12.0121	0	0	0	0	0	0	0	0	0	12.0461	0	12.9479	0	13.3183
A0A8C0PBR3	ADAM metallopeptidase with thrombospondin type 1 motif 19	0	15.0702	17.4476	11.7307	0	15.471	0	13.2894	0	0	0	12.6638	10.7074	0	0	0	0	0	0	0	0	0	0	0	13.1994	11.5516	0	0	0	11.2963	0	0	0	15.8805	0	0	0	0	11.2724	11.8741	0	0	0	0	0	12.6079	0	0
A0A8C0PCF3	Uncharacterized protein	0	0	0	12.5056	0	0	0	0	0	0	0	0	0	0	0	0	0	0	0	0	0	0	0	0	0	0	0	0	0	0	0	0	0	0	13.0632	0	0	0	0	0	0	0	0	9.69545	0	0	0	11.556
A0A8C0PCF8	Uncharacterized protein	0	0	0	0	0	0	0	0	0	0	0	0	0	0	0	0	0	0	0	0	0	0	0	0	0	0	0	0	0	0	0	0	0	0	0	0	11.5741	0	0	0	0	0	0	0	0	0	0	0
A0A8C0PCM5	Uncharacterized protein	0	0	0	0	0	0	0	0	0	0	0	0	0	0	0	0	0	0	0	0	0	0	0	0	0	0	0	0	0	0	0	0	0	0	0	0	0	0	0	0	0	0	0	0	0	0	0	0
A0A8C0PD32	Uncharacterized protein	0	0	0	0	0	12.7503	0	0	0	0	0	0	0	0	0	0	11.5922	0	10.9468	0	0	0	0	11.2813	0	0	10.7518	0	0	12.5138	0	0	0	0	0	0	0	0	0	0	0	0	0	0	0	0	0	0
A0A8C0PEN9	Activity dependent neuroprotector homeobox	14.9518	0	0	0	0	0	0	0	12.4418	0	0	0	10.9239	14.4226	14.65	14.7255	14.7505	14.013	0	14.626	0	13.3412	0	13.5748	14.4184	0	12.6611	12.8489	0	12.9537	0	0	0	13.4495	0	12.965	11.6803	12.6721	11.8414	0	13.5825	12.5456	0	13.0993	11.3049	0	0	13.9324
A0A8C0PFC1	Dopamine receptor D3	0	0	0	0	0	0	0	0	0	0	0	0	0	0	0	0	0	0	0	0	0	0	0	0	0	0	0	0	0	0	0	0	0	0	0	0	0	0	0	0	0	0	0	0	0	0	0	0
A0A8C0PFR7	U2AF homology motif kinase 1	0	0	0	0	0	0	0	0	0	0	0	0	0	0	0	0	0	0	0	0	0	0	0	0	0	0	0	0	0	0	0	0	0	0	0	0	0	0	0	0	0	0	0	0	0	0	0	0
A0A8C0PG54	Adaptor protein, phosphotyrosine interacting with PH domain and leucine zipper 1	0	0	0	0	0	0	0	0	15.0148	0	0	0	0	0	0	0	0	0	14.3645	0	0	0	0	0	0	0	0	0	0	0	0	0	0	0	0	0	0	0	0	0	0	0	12.5775	0	0	0	0	0
A0A8C0PGM9	Checkpoint with forkhead and ring finger domains	0	0	0	0	0	0	12.9174	12.6418	0	0	0	0	0	0	0	0	0	0	0	0	0	0	0	0	0	0	0	0	0	0	0	0	0	0	0	0	0	0	0	0	0	11.9656	0	0	0	18.6537	0	0
A0A8C0PGP4	Uncharacterized protein	0	0	0	0	0	0	0	0	0	0	0	0	0	0	0	0	0	0	0	0	0	0	0	0	0	0	0	0	0	0	0	0	0	0	0	0	0	0	0	0	0	0	12.9418	0	0	0	0	0
A0A8C0PH19	F-box protein 16	0	0	0	0	0	0	0	0	0	0	0	0	0	0	0	0	0	0	0	0	0	0	0	0	0	0	0	0	0	0	0	0	0	0	0	0	0	0	0	0	11.3569	0	0	0	0	0	0	0
A0A8C0PH61	PIN2 (TERF1) interacting telomerase inhibitor 1	0	0	0	14.7112	0	0	13.1554	0	0	0	0	0	0	0	0	0	0	0	0	0	0	0	0	0	0	0	0	0	0	0	0	0	0	0	0	0	0	0	0	0	0	0	0	0	0	0	0	0
A0A8C0PH86	Adaptor related protein complex 4 subunit beta 1	0	0	0	0	12.7056	0	12.9323	0	0	13.6169	14.6668	14.6033	17.3275	17.0755	17.6393	17.21	17.1807	15.7366	16.5713	17.5898	16.0459	17.2797	14.4787	16.0131	15.1907	15.3948	16.1015	16.2314	17.3346	16.3004	16.103	15.5616	16.9994	17.3306	15.6692	15.0064	15.5528	15.1205	14.6338	15.2765	15.4684	15.8739	16.4738	15.2324	14.7909	17.2896	14.7822	14.076
A0A8C0PHL2	Zinc finger protein 638	0	0	0	11.5479	0	11.7669	0	10.5372	0	14.074	14.1913	12.7602	0	0	0	0	0	11.1725	12.049	0	0	0	0	13.5718	13.565	0	14.1097	0	13.7056	0	0	0	0	0	0	0	0	0	0	0	0	0	12.9167	0	0	0	0	0
A0A8C0PHP1	YTH domain containing 1	0	0	0	0	0	13.2768	13.2907	0	0	0	0	0	0	0	0	0	0	0	13.2122	0	0	0	0	0	13.0922	13.6434	0	0	0	0	0	0	13.1499	0	0	0	0	0	12.7408	0	0	0	0	0	0	0	0	0
A0A8C0PHT2	Cyclin dependent kinase like 5	0	0	0	0	0	0	0	0	0	0	0	0	0	0	0	0	0	0	0	0	0	0	0	12.4806	0	0	0	0	0	0	0	0	0	0	0	0	0	0	0	0	0	0	0	0	0	0	0	0
A0A8C0PIN7	Programmed cell death 6 interacting protein	0	0	0	0	0	0	0	0	0	0	0	0	0	0	0	0	0	0	0	0	0	0	0	0	0	0	0	0	0	0	0	0	15.916	0	0	0	0	0	0	14.4063	0	0	0	0	0	0	0	0
A0A8C0PJB0	CD9 molecule	0	0	0	0	0	0	0	0	0	0	0	0	0	0	0	0	0	0	0	0	0	0	0	0	0	0	0	0	0	0	0	0	0	0	0	0	0	0	0	0	0	0	0	0	0	0	0	0
A0A8C0PJB5	Anoctamin 2	0	11.8368	12.8801	0	0	0	0	0	0	0	0	10.8667	0	0	0	0	0	0	0	0	15.4203	9.57667	0	0	12.7768	0	0	0	9.8182	0	0	0	0	12.7867	0	0	10.5567	0	0	12.1891	0	0	0	0	0	0	0	0
A0A8C0PK39	Semaphorin 6B	0	0	0	0	0	0	0	0	0	0	0	0	0	0	0	0	0	13.6569	0	0	0	0	0	0	0	0	0	0	0	0	0	0	0	0	0	0	0	0	0	13.2033	0	0	0	12.6607	0	0	0	0
A0A8C0PKB1	Semaphorin 4D	0	0	0	0	0	0	0	0	0	0	0	0	0	0	11.5979	0	9.71927	0	0	0	0	12.2349	0	0	0	9.40491	0	0	0	0	0	11.2951	0	0	0	8.8712	0	0	0	0	0	0	0	0	0	0	0	0
A0A8C0PKL4	Uncharacterized protein	0	0	0	0	0	0	0	0	0	0	0	0	0	0	0	0	0	0	0	0	0	0	0	0	0	0	0	0	0	0	0	0	0	0	0	0	0	0	0	0	0	0	0	0	0	0	0	0
A0A8C0PKS6	Chromosome 18 open reading frame 63	0	0	0	14.6761	0	0	0	0	0	0	0	0	0	0	0	0	0	0	0	0	0	0	0	0	0	0	0	0	0	0	0	11.4986	0	0	0	0	0	0	0	0	0	0	0	0	0	0	0	0
A0A8C0PLL1	Hydroxysteroid 17-beta dehydrogenase 11	0	0	0	0	11.5403	0	0	0	0	0	0	0	0	0	0	0	0	0	0	0	0	0	0	0	0	0	0	0	0	0	0	0	0	0	0	0	0	0	0	0	0	0	0	0	0	0	0	0
A0A8C0PM39	Uncharacterized protein	0	0	0	0	0	0	0	0	14.4506	0	0	0	0	0	0	0	0	0	0	0	0	0	0	0	0	0	0	0	0	0	0	0	0	0	0	0	0	0	0	0	0	0	0	0	0	0	0	0
A0A8C0PMD3	Mitochondrial ribosomal protein S11	0	0	0	0	0	0	0	0	0	0	0	0	0	0	0	0	0	0	0	0	0	0	0	0	0	0	0	0	0	0	0	0	0	0	0	0	0	0	0	0	0	0	0	0	0	0	0	0
A0A8C0PMI1	Mitochondrial calcium uniporter	0	0	0	0	0	0	0	0	0	0	0	0	0	10.1838	0	0	0	0	0	0	0	0	0	0	0	0	0	0	0	0	0	0	0	0	0	0	0	0	0	0	0	0	0	0	0	0	0	0
A0A8C0PNF4	Solute carrier family 35 member C1	0	0	0	0	0	0	0	0	0	12.3527	10.9905	0	0	0	0	0	0	0	0	0	0	0	0	0	0	0	0	0	0	0	0	0	0	0	0	0	0	0	0	0	0	0	0	0	0	0	0	11.3119
A0A8C0PNG5	Leucine zipper like transcription regulator 1	0	14.4558	0	0	0	14.0933	0	0	0	0	0	0	0	0	0	0	0	0	0	0	0	0	0	0	0	0	0	0	10.283	0	10.4733	0	0	0	0	0	0	13.2132	0	0	0	0	0	0	0	0	0	0
A0A8C0PNH0	Presenilin-1	0	0	0	0	0	0	0	0	0	0	0	0	0	0	0	0	0	0	0	0	0	0	0	0	0	0	0	0	0	0	0	0	13.4411	0	0	0	0	0	0	0	0	0	0	0	0	0	0	0
A0A8C0PNJ3	Chromosome 9 open reading frame 153	0	0	0	0	0	0	0	0	0	0	0	0	0	0	0	0	0	0	0	0	0	0	0	0	0	0	0	0	0	0	0	0	0	0	0	0	0	0	0	0	0	0	0	0	10.8562	0	0	0
A0A8C0PNT1	NADH:ubiquinone oxidoreductase subunit B10	0	0	0	0	0	0	0	0	0	0	0	0	0	0	0	0	0	0	0	0	12.4015	0	0	0	0	0	0	0	0	0	0	0	0	0	0	0	0	0	0	0	0	0	0	0	0	0	0	0
A0A8C0PQ46	SECIS binding protein 2	0	0	0	13.5536	13.2757	0	0	0	0	10.3058	0	0	0	0	0	0	0	12.7382	0	0	0	12.2174	0	0	0	0	0	0	0	0	0	0	0	0	0	0	0	0	0	0	0	0	0	0	11.6	0	0	12.9964
A0A8C0PQ60	Mitochondrial pyruvate carrier 1	0	0	0	0	0	0	0	0	0	0	0	0	0	0	0	0	0	0	0	0	0	0	0	0	0	0	0	0	0	0	0	0	0	0	0	0	0	0	0	0	0	0	0	0	0	0	0	0
A0A8C0PQB8	Family with sequence similarity 160 member B1	15.0821	0	0	0	0	0	0	0	0	0	0	13.9986	0	0	0	0	0	0	0	0	0	0	0	0	0	0	0	0	0	0	0	0	0	0	0	0	0	0	0	0	0	0	0	0	0	0	0	0
A0A8C0PQD2	Uncharacterized protein	0	0	0	0	0	0	0	0	0	0	0	0	0	0	0	0	0	0	0	0	0	0	0	0	0	0	0	0	0	0	0	0	0	0	0	0	0	0	0	0	0	0	0	0	0	0	0	0
A0A8C0PQI0	Purkinje cell protein 4	0	0	0	0	0	0	0	0	0	0	0	0	0	0	0	0	0	0	0	0	0	0	0	0	0	0	0	0	0	0	0	0	0	0	0	0	0	0	0	0	0	0	0	0	0	0	0	0
A0A8C0PQL7	EBF transcription factor 3	0	11.5678	0	0	0	0	0	0	0	0	0	0	0	0	0	0	0	0	0	0	0	0	0	0	0	0	0	0	0	0	0	0	0	0	0	0	0	0	0	0	0	0	0	0	0	0	0	0
A0A8C0PQS3	Breast carcinoma amplified sequence 1	0	0	13.1897	0	12.5128	12.7426	12.7125	0	0	0	0	12.1912	0	0	0	0	0	0	0	0	0	0	0	0	0	0	0	0	0	0	0	0	0	0	0	0	0	0	0	0	0	12.8129	0	0	0	0	0	0
A0A8C0PQX5	Zinc finger protein 516	0	0	0	0	0	0	0	0	0	10.6792	0	10.3557	12.1474	0	0	0	10.9764	10.5216	0	14.0785	0	11.2245	0	0	0	12.0621	0	0	0	0	0	14.0646	0	11.4865	0	0	0	12.5037	0	0	0	0	11.6274	0	0	0	11.4065	0
A0A8C0PR47	Tissue alpha-L-fucosidase	0	0	15.0518	13.4081	0	0	0	12.5154	0	0	0	0	12.7844	0	0	0	11.2752	0	0	0	0	0	0	0	0	12.3933	0	0	0	12.3193	0	0	0	10.9885	0	0	0	0	0	0	0	0	0	0	12.1503	0	0	0
A0A8C0PSJ2	Uncharacterized protein	0	0	0	0	0	0	0	0	0	0	0	0	0	0	0	0	0	0	0	0	0	0	0	0	0	0	0	0	0	0	0	0	0	0	0	0	0	0	0	0	0	0	0	0	0	0	0	0
A0A8C0PSM3	Isocitrate dehydrogenase (NADP(+)) 2	0	0	0	0	0	0	0	0	0	0	0	0	0	0	0	0	0	0	0	0	0	0	0	0	0	0	0	0	0	0	0	0	0	0	0	11.1755	0	0	0	0	0	0	0	0	0	0	0	0
A0A8C0PT09	LETM1 domain containing 1	0	0	0	0	0	0	0	0	0	0	0	0	0	0	0	0	0	0	0	0	0	0	0	0	0	0	0	0	0	0	0	0	0	0	0	0	0	0	0	0	0	0	0	0	0	0	0	0
A0A8C0PT69	Uncharacterized protein	0	0	0	0	0	0	0	0	0	0	0	0	0	0	0	0	0	0	0	0	0	0	0	0	0	0	0	0	0	0	0	0	0	0	0	0	0	0	0	0	0	0	0	0	0	0	0	0
A0A8C0PT84	Afadin, adherens junction formation factor	0	14.7136	0	0	0	12.5377	0	11.823	0	11.306	9.59999	0	13.7017	14.2717	0	0	11.7376	0	0	0	0	0	0	0	11.2983	11.6584	14.1905	13.8669	0	0	12.4121	0	0	0	12.3647	11.9471	11.6145	0	14.0633	11.4141	11.1667	12.1451	0	0	0	0	12.4958	0
A0A8C0PTC3	Spermatogenesis associated 45	0	16.9703	0	0	0	0	0	0	0	0	0	0	0	0	0	0	0	0	0	0	0	0	0	0	0	0	0	0	0	0	0	0	0	0	0	13.7715	0	0	0	0	0	0	0	0	0	0	0	0
A0A8C0PTD0	Tetratricopeptide repeat domain 3	16.3058	0	11.9541	16.4499	16.2989	16.4782	17.2294	13.2759	0	10.9592	0	12.2124	0	0	13.231	13.6436	12.4334	0	0	0	0	0	0	0	12.1504	0	12.6695	0	0	0	0	0	0	0	0	0	14.7741	0	0	12.2729	0	0	11.5887	0	10.2829	13.1595	13.326	0
A0A8C0PU41	YTH domain containing 1	0	0	0	0	10.9304	0	14.2167	0	0	0	0	0	0	0	0	0	0	0	0	0	0	0	10.5439	0	0	0	0	0	0	0	0	0	0	0	0	11.5971	0	0	0	0	11.0839	0	0	0	0	0	0	10.388
A0A8C0PUE1	IgLON family member 5	0	0	0	0	0	0	0	0	0	0	0	0	0	0	0	0	0	0	0	0	0	0	0	0	0	0	0	0	0	0	0	0	0	0	0	0	0	0	0	0	0	0	0	0	0	0	0	0
A0A8C0PV10	Septin 10	0	0	0	0	0	0	0	0	0	11.2527	0	0	0	0	0	0	0	0	0	0	0	0	0	0	0	0	0	0	0	0	0	0	0	0	0	0	0	0	0	0	0	0	0	0	0	0	10.4114	0
A0A8C0PV20	Nidogen 1	0	10.8816	0	0	0	0	0	0	0	0	0	0	0	0	0	0	0	0	0	0	0	0	11.8839	0	0	0	0	0	0	0	0	0	0	0	0	0	0	0	0	0	0	0	0	0	0	0	0	12.5521
A0A8C0PVF4	RecQ like helicase 5	0	0	14.1363	0	0	0	13.9821	0	0	0	0	0	0	0	0	0	0	0	0	0	0	0	0	14.2332	0	0	10.827	0	12.4126	0	0	0	0	0	0	0	0	12.1657	0	11.7796	0	0	11.9154	10.8027	0	0	0	0
A0A8C0PVH5	Glucosidase alpha, acid	0	12.6254	0	0	0	0	0	0	0	0	0	0	0	0	0	0	0	0	0	0	0	0	0	0	0	0	12.838	0	0	0	0	12.705	0	0	0	0	10.3866	0	0	15.6761	0	0	0	0	0	0	0	0
A0A8C0PVT0	Ecotropic viral integration site 5 like	0	0	0	0	0	0	0	0	0	0	0	0	12.5555	0	0	15.5665	0	0	12.6947	10.4664	0	0	12.4599	15.6291	0	13.5697	0	0	0	0	0	0	0	14.0925	0	0	0	13.1381	0	0	0	15.1839	0	0	0	0	0	0
A0A8C0PVW7	Protein tyrosine phosphatase receptor type E	0	0	0	12.3857	0	0	0	0	0	0	13.2372	0	11.847	14.1393	0	13.6155	0	0	0	0	0	0	10.7077	0	0	0	0	14.3707	0	14.3434	0	13.0717	12.483	0	0	13.5634	12.8714	11.9139	0	0	10.9982	0	11.3721	0	0	0	12.575	0
A0A8C0PWC5	SRY-box transcription factor 7	0	0	0	0	0	0	0	0	0	0	0	0	0	0	0	0	0	0	0	0	0	0	0	0	0	0	0	0	0	0	0	0	0	0	0	0	0	0	0	0	0	0	0	0	0	0	0	0
A0A8C0PWW4	RAS p21 protein activator 1	15.0743	0	0	0	0	13.6476	0	0	0	12.4554	0	0	0	0	0	0	0	0	0	0	0	0	0	0	0	0	0	0	0	0	0	12.0647	0	0	0	0	12.3548	0	11.8999	0	0	0	0	0	0	0	0	0
A0A8C0PX68	V-set immunoregulatory receptor	0	0	0	0	0	0	0	0	13.2712	0	0	0	0	0	0	0	0	0	0	0	0	0	0	11.6398	0	0	0	0	0	0	0	0	0	0	0	0	0	0	0	0	0	0	0	0	0	0	0	0
A0A8C0PXI5	Storkhead box 1	0	0	0	0	0	0	0	0	0	0	0	0	0	0	0	0	0	0	0	0	0	12.0073	0	0	0	0	0	0	0	0	0	0	0	0	0	0	0	0	0	0	0	0	0	0	0	0	0	0
A0A8C0PXT4	Sirtuin 1	0	0	0	0	0	0	0	0	0	0	0	0	0	0	0	0	0	0	0	0	0	0	0	0	0	0	0	0	0	0	0	0	0	0	0	0	0	0	0	0	0	0	0	0	0	0	0	0
A0A8C0PY95	Regulator of G protein signaling 8	0	0	0	0	0	0	0	0	0	0	0	0	0	0	0	0	0	0	0	0	0	0	0	0	0	0	0	0	0	0	0	0	0	0	0	0	0	0	0	0	0	0	0	0	0	0	0	0
A0A8C0PYF6	LDL receptor related protein 3	13.8819	0	0	14.8938	13.2806	0	0	13.214	0	11.8424	13.7328	0	11.2219	13.5734	0	10.7036	13.3337	0	0	0	12.5161	0	0	12.0882	0	0	0	11.2043	14.329	0	12.0893	0	0	0	0	0	10.698	0	0	0	0	10.6569	13.9542	0	0	0	0	10.4945
A0A8C0PYS6	BRF1 RNA polymerase III transcription initiation factor subunit	0	0	0	0	0	0	0	0	0	0	0	0	0	0	0	0	0	0	0	0	0	0	0	0	0	0	0	0	0	0	0	0	0	11.4133	0	0	0	0	0	0	0	0	0	0	0	0	0	0
A0A8C0PZ09	Proprotein convertase subtilisin/kexin type 7	0	0	12.4464	0	0	14.6744	12.1925	0	0	0	0	0	0	0	0	0	11.1549	11.692	0	0	0	0	11.5379	0	0	0	0	0	0	0	0	0	0	0	0	0	0	0	0	0	0	0	0	0	0	12.9064	0	0
A0A8C0PZJ7	Protein kinase C delta type	0	12.4561	0	0	0	0	16.7536	0	16.0881	0	0	0	0	0	0	0	0	0	0	0	10.2407	0	0	0	0	0	0	0	0	0	0	0	0	0	0	0	0	0	14.4515	0	0	0	0	0	16.0311	16.2208	0	0
A0A8C0PZT7	Agrin	0	16.3398	16.3857	0	12.4248	0	15.5861	0	0	0	0	11.4724	0	0	11.7544	11.3858	11.2981	0	12.1256	0	12.5924	12.2429	0	0	12.8301	0	14.2675	0	11.0995	11.5653	10.7453	12.74	12.8876	0	0	10.2442	0	0	0	12.5032	12.0789	0	13.2613	11.9132	0	13.044	0	0
A0A8C0Q076	EBF transcription factor 3	0	0	0	0	0	0	0	0	0	0	0	0	0	0	0	0	0	0	0	0	0	0	0	0	0	0	11.5834	0	0	0	0	0	0	0	0	0	0	0	0	0	0	0	0	0	0	0	0	0
A0A8C0Q0T9	Uncharacterized protein	0	0	0	0	0	13.5897	0	0	11.846	0	12.3514	0	0	0	0	0	0	0	0	0	0	0	0	0	0	0	0	0	0	0	0	0	0	12.1844	0	0	0	0	0	11.5297	0	0	0	0	0	0	12.5608	0
A0A8C0Q0W8	Alpha-1,3-mannosyl-glycoprotein 4-beta-N-acetylglucosaminyltransferase C-like	0	0	0	0	0	0	0	0	0	0	0	0	0	0	0	0	0	0	0	0	0	0	0	0	0	0	0	0	0	0	0	0	0	0	0	0	0	0	0	0	0	0	0	0	0	0	0	0
A0A8C0Q1C1	Store-operated calcium entry associated regulatory factor	0	0	15.2344	0	0	0	0	0	0	0	0	0	0	0	0	0	0	0	13.1986	0	0	0	0	0	0	12.3779	0	0	0	0	0	0	0	0	13.4865	0	0	12.033	0	0	0	0	0	0	0	11.7192	0	0
A0A8C0Q3N5	ER degradation enhancing alpha-mannosidase like protein 1	0	0	0	0	0	0	0	0	0	0	0	0	0	0	0	0	0	0	0	0	0	0	0	0	0	0	0	0	0	0	0	0	0	0	0	0	0	0	0	0	0	0	0	0	0	0	0	0
A0A8C0Q4K5	Ecotropic viral integration site 5	0	0	0	0	0	0	0	0	0	0	0	0	0	0	0	0	0	0	0	0	0	0	0	0	0	0	0	0	0	0	0	0	0	0	0	14.6677	0	0	0	0	0	0	0	0	0	0	0	0
A0A8C0Q4M0	Olfactory receptor family 6 subfamily V member 1	0	0	0	0	0	0	0	0	0	0	0	0	0	0	0	0	0	0	0	0	0	0	0	0	0	0	0	0	0	0	0	0	0	0	0	0	0	0	0	0	0	0	0	0	0	0	0	0
A0A8C0Q4S1	Family with sequence similarity 71 member B	0	0	0	0	0	0	0	0	0	0	0	0	0	9.96506	0	0	0	0	0	0	0	0	0	0	0	0	0	0	12.3324	0	0	0	0	0	0	0	0	0	0	0	0	0	0	0	0	0	0	0
A0A8C0Q595	Cytosolic iron-sulfur assembly component 3	0	0	0	0	0	0	0	0	0	0	0	0	0	0	0	0	0	0	0	0	0	0	0	0	0	0	0	0	0	0	0	0	0	0	0	0	0	0	0	0	0	0	0	0	0	0	0	0
A0A8C0Q5B5	Septin 9	0	0	0	0	0	0	0	0	0	0	0	0	0	0	0	0	0	0	11.2663	0	0	11.7476	0	12.6383	11.5226	0	0	0	0	0	0	0	0	0	0	0	0	0	0	0	0	0	11.5861	0	0	0	0	0
A0A8C0Q5Z4	Protein phosphatase 1 regulatory subunit 32	0	14.0835	0	0	0	0	0	0	0	0	0	11.3452	0	0	0	12.0141	0	0	0	0	0	0	0	0	0	0	0	0	11.6182	0	0	0	0	0	0	0	0	0	0	0	0	0	0	0	0	0	12.3732	0
A0A8C0Q6T8	Uncharacterized protein	0	0	0	0	0	0	0	0	0	0	0	0	14.9339	0	0	11.7747	0	0	0	12.7383	0	0	11.2873	12.574	0	0	0	0	12.013	11.6762	12.6939	13.2456	13.201	0	0	0	0	0	0	0	0	0	0	11.7267	0	12.7899	0	0
A0A8C0Q780	Uncharacterized protein	0	0	0	0	0	0	0	0	0	0	0	0	0	0	0	0	0	0	0	0	0	0	0	0	0	0	0	0	0	0	0	0	0	0	0	0	0	0	0	0	0	0	0	0	0	0	0	0
A0A8C0Q7B1	Ubiquitin protein ligase E3D	0	0	0	0	0	0	0	0	0	0	0	0	0	0	0	0	0	0	14.9769	0	0	0	0	0	0	0	0	0	0	0	14.9683	15.3097	0	0	0	0	0	0	0	0	0	0	0	0	0	13.7908	0	0
A0A8C0Q7J1	Doublesex and mab-3 related transcription factor 2	0	0	0	0	0	0	0	0	0	14.8546	0	0	0	0	0	0	0	0	0	0	0	0	0	0	0	0	0	0	0	0	0	0	0	0	0	0	0	0	0	14.309	0	0	0	0	0	0	0	0
A0A8C0Q8B3	Plexin domain containing 1	0	0	0	0	0	0	0	0	0	0	0	0	0	0	0	0	10.9215	0	0	0	0	0	0	0	0	0	0	0	0	0	0	0	0	0	0	0	0	0	0	0	0	0	0	0	0	12.8094	0	0
A0A8C0Q984	MIER1 transcriptional regulator	0	0	0	0	12.0935	18.0252	0	0	14.7713	0	0	0	12.8359	11.0006	0	0	0	0	11.3544	0	0	0	0	11.9547	0	0	0	11.4111	0	11.6696	14.173	15.8236	13.2969	11.9208	0	0	0	0	11.7633	0	0	12.8368	11.6589	0	11.9734	0	11.5105	0
A0A8C0Q9I5	Uncharacterized protein	0	0	0	0	0	0	0	0	0	0	0	0	0	0	13.5411	0	0	0	0	0	0	0	0	12.6259	0	0	0	0	0	0	0	13.6427	0	0	0	0	0	0	0	0	0	0	11.006	0	0	0	0	0
A0A8C0Q9M2	Leptin receptor overlapping transcript like 1	0	0	0	0	0	0	0	0	0	0	0	0	0	0	0	0	0	0	0	0	0	0	0	0	0	0	0	0	0	0	0	10.0792	0	0	0	0	0	0	0	0	0	0	0	0	0	0	0	0
A0A8C0Q9R6	Uncharacterized protein	0	0	0	0	0	0	0	0	0	0	0	0	0	0	0	0	0	0	0	0	0	0	0	11.1028	0	0	0	0	0	0	0	0	0	0	0	0	0	0	0	0	0	0	0	0	0	0	0	0
A0A8C0Q9S6	Polypeptide N-acetylgalactosaminyltransferase 17	0	0	0	0	0	0	0	0	0	0	0	0	0	0	0	0	0	0	0	0	0	0	0	0	0	0	0	0	0	0	0	0	0	0	0	0	0	0	0	0	0	0	0	0	0	0	0	0
A0A8C0Q9U6	Plexin A4	0	0	0	0	0	0	0	0	0	0	0	0	0	0	0	0	0	0	0	0	0	0	0	0	0	0	0	0	0	0	0	0	0	0	0	0	0	0	0	0	0	0	0	0	0	0	0	0
A0A8C0QA22	Teneurin transmembrane protein 3	0	0	0	0	0	0	0	0	0	0	0	0	0	0	0	0	0	0	0	0	0	0	0	0	0	0	0	0	0	11.3579	0	0	0	0	10.4441	0	0	0	0	0	0	0	0	0	0	0	0	0
A0A8C0QA31	Uncharacterized protein	0	0	0	0	0	0	0	0	0	0	0	0	0	0	0	0	0	0	0	0	0	0	0	0	0	0	0	0	0	0	0	0	0	0	0	0	0	0	0	0	0	0	0	0	0	0	0	0
A0A8C0QAP5	NAD synthetase 1	0	0	0	0	12.6775	0	0	0	0	0	0	0	0	0	0	0	0	0	0	0	0	0	0	0	0	11.9956	0	0	0	0	0	0	0	0	0	0	0	0	0	0	0	10.8385	0	0	0	0	0	0
A0A8C0QAS9	Hydroxyacyl-CoA dehydrogenase trifunctional multienzyme complex subunit beta	11.3775	0	0	0	0	0	0	0	0	0	0	0	0	0	0	0	0	0	0	0	0	0	0	0	0	0	0	0	0	0	0	0	0	0	0	0	0	0	0	0	0	0	0	0	0	0	0	0
A0A8C0QB57	NKAP domain containing 1	0	0	0	0	0	0	0	0	0	0	0	0	0	0	0	0	0	0	0	0	0	0	0	0	0	0	0	0	0	0	0	0	0	0	0	0	0	0	0	0	13.1623	0	0	0	0	15.2156	0	0
A0A8C0QCA1	Microtubule associated scaffold protein 1	0	0	0	0	0	0	0	0	0	0	0	0	0	0	0	0	0	0	0	0	0	0	0	0	0	0	0	0	0	0	0	0	0	0	0	0	0	0	0	0	0	0	0	0	0	0	0	0
A0A8C0QCQ9	Uncharacterized protein	0	0	0	0	0	0	0	0	0	0	0	0	0	0	0	0	0	0	0	0	0	0	0	0	0	0	0	0	0	0	0	0	0	0	0	0	0	0	0	0	0	0	0	0	0	0	0	0
A0A8C0QCR9	Diacylglycerol lipase alpha	0	0	0	0	0	0	0	0	0	0	0	0	0	12.426	11.6947	0	0	0	0	12.6436	0	0	12.6609	0	11.9437	12.2484	0	0	11.6334	0	11.9746	0	0	0	13.0889	0	0	0	13.3205	0	12.6695	12.5717	12.5659	0	13.0312	12.8463	12.7892	13.243
A0A8C0QDI6	PR/SET domain 2	0	16.872	0	0	0	14.5981	15.5264	0	0	0	0	0	0	0	0	0	0	0	0	0	0	0	0	0	0	0	0	0	0	0	0	0	0	0	0	0	0	0	0	0	0	0	0	13.8995	0	0	0	0
A0A8C0QDZ3	Fas activated serine/threonine kinase	0	14.2018	0	14.0766	14.0098	12.4299	13.2066	11.8541	0	0	12.2363	0	12.1953	0	12.775	0	0	11.521	12.5339	0	0	0	11.4846	0	0	12.6443	0	0	0	0	0	12.4862	0	0	0	11.0829	0	11.8805	13.1443	0	12.6966	0	0	0	12.689	0	0	12.0463
A0A8C0QEQ3	ATP binding cassette subfamily E member 1	0	0	0	0	0	0	0	0	0	0	0	0	0	0	0	0	0	0	0	0	0	13.8498	0	0	0	0	0	0	0	0	0	0	0	0	0	0	0	0	0	0	0	0	0	0	0	0	0	0
A0A8C0QFA0	Chromatin accessibility complex subunit 1	11.106	0	11.582	0	0	0	0	0	0	0	0	0	12.1812	0	13.7052	0	11.7345	0	14.5274	13.4415	0	0	12.5426	0	14.9199	12.0575	0	13.1727	11.9095	12.529	14.3285	11.5777	0	13.0824	0	0	10.2759	0	12.8386	0	14.0224	0	13.388	0	13.3346	13.9916	0	0
A0A8C0QG51	G2 and S-phase expressed 1	0	11.8455	0	0	12.6535	0	0	0	0	0	0	0	0	11.3014	12.8886	10.3658	0	0	0	0	0	0	0	0	0	0	11.1867	0	0	0	0	0	0	0	0	0	10.1547	0	0	0	0	0	0	0	0	0	0	0
A0A8C0QGN1	Transforming growth factor alpha	0	0	0	0	0	12.7394	0	0	0	0	0	0	0	0	0	0	0	0	0	0	0	0	0	0	0	0	0	0	0	0	0	0	0	0	13.4671	0	0	10.8618	0	15.1674	0	0	0	0	0	0	0	0
A0A8C0QGW6	Guanine nucleotide-binding protein G(I)/G(S)/G(T) subunit beta-1	0	0	0	0	0	0	0	0	0	0	0	0	0	12.226	0	0	0	0	0	0	0	0	0	0	0	0	12.662	0	0	0	0	0	0	0	0	12.5271	0	0	0	0	0	0	0	0	0	0	0	0
A0A8C0QGW9	NADH:ubiquinone oxidoreductase core subunit S7	0	0	0	0	0	0	0	0	0	0	0	0	0	0	0	0	0	12.2561	0	0	0	0	0	0	0	0	12.5239	0	0	0	12.0939	0	0	0	0	0	0	0	0	0	0	0	0	0	0	0	0	0
A0A8C0QH12	Family with sequence similarity 193 member A	0	0	0	0	0	0	0	0	0	0	0	0	0	13.2655	0	0	0	10.7951	0	0	0	0	11.546	0	0	0	0	0	0	11.6543	0	0	0	0	0	0	0	12.3134	0	0	0	0	0	12.5441	0	0	12.4289	0
A0A8C0QH58	POU class 2 homeobox 2	0	0	0	0	0	0	0	0	0	0	0	0	0	0	0	0	0	0	0	0	0	0	0	0	0	0	0	0	0	0	0	0	0	0	0	0	0	0	0	0	0	0	0	0	0	0	0	0
A0A8C0QHA8	GRAM domain containing 4	0	0	0	14.7488	0	0	14.7906	0	0	0	0	0	0	0	0	0	0	0	0	11.7554	15.2859	0	0	0	0	14.7169	0	0	11.9749	0	0	0	0	0	0	0	13.4837	0	12.4477	0	0	0	0	0	0	0	0	0
A0A8C0QHH2	Follistatin	0	0	0	12.6703	0	13.2253	0	12.2406	0	0	0	0	0	0	0	0	0	0	11.8031	0	0	0	0	0	0	12.431	12.1098	0	0	0	0	0	0	0	0	11.9699	0	12.2679	0	11.6758	0	0	0	0	0	0	0	0
A0A8C0QHL0	Muscular LMNA interacting protein	0	0	0	0	0	0	0	0	0	9.20945	0	0	0	0	0	0	0	0	0	0	0	0	0	0	0	0	0	0	0	0	0	9.95983	0	0	0	0	0	0	0	0	0	0	0	0	0	0	0	0
A0A8C0QHW4	Hes family bHLH transcription factor 7	0	0	0	0	0	0	0	0	0	0	0	0	0	0	0	0	0	0	0	0	0	0	0	0	0	0	0	0	0	0	0	0	0	0	0	0	0	0	0	0	0	0	0	0	0	0	0	0
A0A8C0QID2	Uncharacterized protein	0	0	0	0	0	0	0	0	0	0	0	0	9.98556	0	0	0	0	0	0	0	0	0	0	0	0	0	0	0	0	0	0	0	0	0	0	0	0	0	0	0	0	0	0	0	0	0	0	0
A0A8C0QIT7	Protein tyrosine kinase 2	0	0	0	0	0	0	0	0	0	0	0	0	0	0	0	0	0	0	0	0	0	0	13.6839	0	13.9568	0	0	0	0	0	0	0	0	0	0	0	17.8914	0	0	0	0	0	0	0	0	0	0	0
A0A8C0QIZ7	Coiled-coil domain containing 106	0	0	0	0	0	0	0	0	0	0	0	0	0	12.5641	12.5918	0	0	11.1534	0	11.9898	0	0	0	0	0	0	0	0	0	0	11.5032	13.8442	12.0706	0	10.9278	0	0	0	0	0	0	12.2727	0	0	12.8495	0	0	0
A0A8C0QJM9	Caveolae associated protein 1	0	0	0	0	0	0	0	0	0	0	0	0	0	0	0	0	0	0	0	0	0	0	0	0	0	0	0	0	0	0	0	0	0	0	0	0	0	0	0	0	0	0	0	0	0	0	0	0
A0A8C0QJU6	Nuclear receptor binding SET domain protein 2	0	0	0	0	0	0	0	0	0	0	0	11.9535	0	0	11.8249	12.1916	0	12.2181	0	12.3792	11.7481	12.9163	0	0	12.7005	0	12.6388	0	12.5807	12.8286	0	0	0	0	12.7504	0	14.8271	12.7072	0	0	12.539	0	0	0	12.8957	13.8541	12.3684	14.2069
A0A8C0QJV5	Multiple EGF like domains 8	0	12.5125	13.5923	0	13.2589	15.335	13.3212	0	0	12.0593	0	0	0	11.6835	0	12.6627	0	0	12.4787	11.495	0	0	0	0	0	0	0	13.2836	0	0	11.3552	0	13.6077	11.5417	9.85092	11.2524	0	0	0	0	10.5529	12.3014	12.4394	0	0	0	0	0
A0A8C0QKD5	Follistatin	0	0	0	0	0	0	0	0	0	0	0	0	0	0	0	0	0	0	0	0	0	0	0	0	0	0	0	0	0	0	0	0	0	0	0	0	0	0	0	0	0	0	0	0	0	0	0	0
A0A8C0QKH0	SET domain containing 6, protein lysine methyltransferase	0	0	0	0	0	0	0	0	0	0	0	0	0	0	0	0	0	0	0	0	0	0	0	0	0	0	0	0	0	0	0	0	0	0	0	10.9005	0	0	0	0	0	0	0	0	0	0	0	0
A0A8C0QKV8	Gastric inhibitory polypeptide receptor	0	0	0	0	0	0	0	11.1071	0	11.1486	0	0	13.1506	0	12.2208	0	0	0	14.0691	0	0	0	0	0	14.5794	0	0	0	0	0	0	0	0	0	0	0	12.5027	0	0	0	0	0	0	0	0	0	0	0
A0A8C0QLF8	Annexin A6	15.9267	15.7117	0	15.6286	0	15.7852	15.7016	15.2061	15.1028	0	0	0	0	0	0	0	0	0	0	0	0	0	0	0	0	0	0	0	11.9674	0	0	0	12.5823	0	0	0	0	0	0	0	0	0	0	0	0	0	0	0
A0A8C0QM84	Ankyrin repeat domain 17	12.9829	0	0	13.1769	13.843	0	13.4463	0	0	0	13.3786	0	12.4969	12.2828	13.5609	11.805	0	12.7234	12.3028	11.3835	12.1397	12.7224	12.9055	12.4442	12.1418	12.6414	13.0671	11.9977	0	0	11.897	9.96292	10.8496	11.777	0	13.1311	10.9928	12.711	12.0059	15.5067	11.8532	12.2531	13.3498	0	10.2646	0	13.7997	0
A0A8C0QMI9	DENN domain containing 3	0	0	0	0	10.6528	0	0	0	0	0	0	0	0	0	0	0	10.9965	0	0	0	0	0	11.4435	0	0	13.1912	0	0	0	0	10.5326	0	0	0	0	12.1744	0	10.8159	12.6926	0	0	0	0	0	0	0	0	0
A0A8C0QMT3	Synaptotagmin binding cytoplasmic RNA interacting protein	0	17.1482	16.5353	0	0	0	0	0	0	0	0	0	0	0	0	12.0165	0	0	0	0	0	0	0	0	0	0	0	0	0	0	0	0	0	0	0	0	0	0	0	0	0	0	0	0	0	0	0	0
A0A8C0QN19	Uncharacterized protein	0	0	0	14.023	0	0	0	0	0	0	0	0	0	0	0	0	0	0	0	0	0	0	0	0	0	0	0	0	0	0	0	0	0	0	0	0	0	0	0	0	0	0	0	0	0	0	0	0
A0A8C0QN99	Uncharacterized protein	13.9741	0	12.3402	0	12.6178	0	0	0	0	0	0	0	0	0	0	0	0	0	0	0	0	0	0	0	0	0	0	11.9462	0	0	0	0	0	11.8174	14.1682	10.9374	0	0	0	0	13.4464	0	13.3735	0	10.5993	0	0	0
A0A8C0QNF0	Catenin alpha 2	0	0	0	0	0	0	0	0	0	0	0	0	11.9351	0	13.9574	0	0	0	11.9674	0	0	0	0	0	0	0	0	12.1401	0	0	0	0	0	0	0	0	0	0	0	11.6445	0	0	0	0	0	0	0	0
A0A8C0QNL6	MOK protein kinase	0	0	0	0	0	0	0	0	0	0	0	0	0	0	0	0	0	0	0	0	0	0	0	0	0	0	0	0	0	12.2543	0	0	0	0	0	0	0	0	0	0	0	10.2318	0	0	0	0	0	0
A0A8C0QPI0	5-hydroxytryptamine receptor 4	0	0	0	0	0	0	0	0	0	0	0	0	0	0	0	0	0	0	0	0	0	0	0	0	0	12.4609	0	0	0	0	0	0	0	0	0	0	0	0	0	0	0	0	0	0	0	0	0	0
A0A8C0QPI4	Prolyl endopeptidase like	0	0	0	0	0	0	0	0	0	0	0	0	0	0	0	0	0	0	0	0	0	0	0	0	0	0	0	0	0	0	0	0	0	0	0	0	10.2003	0	0	0	0	0	0	0	0	0	0	0
A0A8C0R9D3	Uncharacterized protein	0	0	0	0	0	0	0	0	0	0	0	0	10.4823	0	0	0	0	0	0	0	0	0	0	0	0	0	0	0	0	0	0	10.8718	0	0	0	0	0	0	0	0	0	0	0	0	0	11.9747	10.0097	0
A0A8C0R9F4	COR8C4 olfactory receptor family 8 subfamily C-like	0	0	0	10.7277	0	0	0	0	0	0	0	0	0	0	0	0	0	0	0	0	0	0	0	0	0	0	0	0	0	0	0	0	0	0	0	0	0	0	0	0	0	0	0	0	0	0	0	0
A0A8C0R9W5	ATP binding cassette subfamily A member 8	0	0	0	0	0	0	0	0	0	0	0	0	0	0	0	0	0	11.7397	0	0	0	0	0	0	0	11.6616	0	0	0	0	0	0	0	0	0	0	0	0	0	0	0	0	0	0	0	0	11.9845	0
A0A8C0RAH6	Uncharacterized protein	0	0	0	0	0	0	0	0	0	0	0	0	0	11.4464	0	0	0	0	0	12.5134	0	11.5818	0	11.9031	10.6597	11.4628	0	0	10.9251	0	0	0	0	13.6204	11.6567	0	0	0	11.5922	0	0	0	0	0	0	0	0	0
A0A8C0RAL5	PPARG coactivator 1 alpha	13.8126	13.073	0	15.8721	0	0	0	0	0	14.9234	0	0	0	0	11.8961	10.9621	0	0	0	0	0	0	0	0	11.1976	12.9433	0	0	0	0	0	0	0	0	14.2421	0	13.1172	14.9843	11.2303	0	0	0	0	13.5035	0	0	0	0
A0A8C0RBF6	SET domain containing 1A, histone lysine methyltransferase	0	0	0	13.699	11.6419	12.8696	13.5299	0	14.3713	0	13.7688	13.5269	14.196	0	0	0	0	12.7361	0	13.1701	14.1885	0	0	0	0	0	13.6905	12.1474	0	12.574	0	13.7395	0	11.3299	11.7367	0	11.5652	0	0	0	12.635	0	12.1862	0	12.7177	14.8909	0	0
A0A8C0RBP3	Phosphoserine aminotransferase 1	0	0	0	0	0	0	0	0	0	0	0	0	0	0	0	0	0	0	0	0	0	0	0	0	0	0	0	11.2264	0	0	0	0	0	0	0	0	0	0	0	0	0	0	0	0	0	0	0	0
A0A8C0RCN9	Replication factor C subunit 1	0	0	0	0	0	13.2434	0	0	0	0	0	0	0	0	0	0	0	0	0	0	0	0	0	0	0	0	0	0	0	0	0	0	0	0	0	13.5003	0	0	0	0	12.4264	0	0	0	0	10.4748	0	12.7725
A0A8C0RD92	Uncharacterized protein	0	0	0	0	0	0	0	0	0	0	0	0	0	0	0	0	0	0	0	0	0	0	0	0	0	0	0	0	0	0	0	0	0	0	0	0	0	0	0	0	0	0	0	0	0	0	0	0
A0A8C0RE50	Uncharacterized protein	14.6704	0	0	0	12.8717	13.5129	0	0	0	12.8865	0	13.1564	0	0	13.2077	0	0	0	0	0	0	0	0	0	0	0	12.7024	0	0	0	13.6977	0	0	0	0	0	0	13.2427	0	0	0	0	0	0	0	0	0	12.9139
A0A8C0REB0	Cell division cycle 40	0	0	0	0	13.4906	0	0	12.2775	0	0	0	0	0	0	0	0	0	0	0	0	0	0	0	0	0	0	0	0	0	0	0	0	0	0	0	0	10.8836	0	0	0	0	0	0	0	0	0	0	12.4608
A0A8C0REE1	Ring finger protein 38	0	0	0	0	0	0	0	0	0	0	0	0	0	0	0	0	0	0	0	0	0	0	0	0	0	0	0	0	0	0	0	0	0	0	0	0	0	0	0	0	0	0	0	0	0	0	0	0
A0A8C0REV9	RNA binding motif protein 11	0	0	0	0	0	0	0	0	0	0	0	0	0	0	0	0	0	0	0	0	0	0	0	0	0	0	0	0	0	0	0	0	0	0	0	0	0	0	0	0	0	0	0	0	0	0	0	0
A0A8C0REX3	Immunoglobulin superfamily member 11	0	0	0	0	0	0	0	0	0	9.62386	0	0	0	0	0	0	0	0	0	0	0	0	0	0	0	0	0	0	12.2694	0	0	0	14.8973	0	0	0	0	0	0	0	0	0	0	0	0	0	0	0
A0A8C0RF88	Peptidyl arginine deiminase 3 (Peptidyl arginine deiminase 4)	0	0	0	0	0	0	0	0	0	0	0	0	0	0	0	0	0	0	0	0	0	0	13.0872	14.5346	0	0	0	0	0	0	0	0	0	0	0	0	0	0	0	0	0	0	0	0	0	0	0	0
A0A8C0RFQ7	Cullin 1	0	0	0	0	0	0	0	0	0	0	0	11.9712	0	0	0	13.4743	12.7653	0	12.4078	13.0198	0	0	0	0	0	12.7043	0	0	0	0	0	12.4506	0	0	12.7802	0	0	0	0	11.6165	0	0	0	0	0	13.1877	0	0
A0A8C0RGA9	Uncharacterized protein	0	0	0	0	0	0	0	0	0	0	0	0	0	0	0	0	0	0	0	0	0	0	0	0	0	0	0	0	0	0	0	0	0	0	0	0	0	0	0	0	0	0	0	0	0	0	0	0
A0A8C0RGJ7	Ribosomal protein L5	0	0	0	0	0	0	0	0	0	0	0	0	0	0	0	0	0	0	0	0	0	0	0	0	0	0	0	0	0	0	0	0	0	0	0	0	0	0	0	0	0	0	0	0	0	0	0	0
A0A8C0RH25	Protein phosphatase 1 regulatory subunit 7-like	0	0	0	13.9927	0	0	0	0	0	0	0	0	0	0	0	0	0	0	0	0	0	0	0	0	0	0	0	0	0	0	0	0	10.943	0	0	0	0	0	0	11.1556	0	0	0	0	0	0	0	10.5249
A0A8C0RHG2	Musashi RNA binding protein 2	0	0	0	0	0	0	0	0	12.3524	0	0	0	0	0	0	0	0	0	0	0	0	0	0	0	0	13.5293	13.5575	11.7526	0	0	0	0	0	0	0	0	0	0	0	0	0	0	0	0	0	0	0	0
A0A8C0RHV6	F-box and leucine rich repeat protein 17	0	0	0	0	0	0	0	0	0	11.0101	0	0	0	0	11.5112	0	0	10.6624	0	0	0	0	0	0	0	0	0	0	0	0	0	0	0	0	10.6543	0	0	11.0016	0	0	0	0	0	0	0	0	0	0
A0A8C0RHZ7	NCK associated protein 1 like	0	14.746	14.0474	13.7255	0	0	0	0	0	15.1206	0	0	0	0	0	0	0	0	0	0	0	0	14.5398	0	0	0	0	0	0	0	0	0	14.2545	0	0	13.6125	0	0	10.1371	15.2919	0	0	0	0	13.8805	0	0	0
A0A8C0RI42	Regulatory factor X3	0	0	0	0	0	12.0241	0	0	0	0	11.1744	0	0	0	0	0	0	0	0	0	0	0	0	0	12.086	0	0	0	0	0	0	0	0	0	10.8619	0	0	0	0	12.3642	0	0	0	0	0	0	0	0
A0A8C0RIH0	RBBP8 N-terminal like	0	0	0	0	0	0	0	0	0	0	11.7268	0	0	0	0	0	0	0	0	0	0	11.4387	0	12.3949	0	13.1407	13.1487	0	11.749	0	10.9605	0	11.8086	0	0	0	11.689	0	0	9.48533	0	11.527	12.7287	0	0	13.3726	0	12.5562
A0A8C0RIW7	Inositol 1,4,5-trisphosphate receptor type 1	0	13.6218	0	13.3181	0	0	12.9549	0	0	10.6373	0	0	11.5602	10.5947	12.0244	0	0	0	0	0	14.8617	0	0	13.3819	14.1507	0	0	12.1608	12.8088	15.4353	0	11.7412	11.6368	0	0	0	11.7083	0	12.1899	0	0	0	0	0	10.0979	0	12.077	0
A0A8C0RIY6	Sorting nexin 29	0	0	0	0	0	0	0	0	0	0	0	14.9014	0	0	0	0	0	0	0	0	0	0	0	13.2452	0	0	0	12.3044	12.5446	0	11.5307	13.0626	0	0	0	0	0	0	12.2487	0	0	0	0	0	0	0	0	0
A0A8C0RJ09	Coiled-coil domain containing 58	0	0	0	0	0	0	0	0	0	0	0	0	0	0	0	0	0	0	0	0	0	0	0	0	0	0	13.226	0	0	13.4222	13.2032	0	15.3381	0	0	0	0	0	0	0	11.3451	0	0	0	0	0	0	0
A0A8C0RJ43	Uncharacterized protein	0	0	12.6672	0	0	0	0	0	0	0	0	0	0	0	0	0	0	0	0	14.1484	0	0	0	0	0	0	0	0	0	0	0	0	0	0	0	0	0	0	0	0	0	0	0	0	0	0	0	0
A0A8C0RJL3	Uncharacterized protein	0	0	0	0	12.0736	0	0	0	0	0	0	0	0	0	0	0	0	0	0	0	13.3443	0	0	0	13.7055	0	0	0	0	0	0	0	0	0	0	0	0	0	0	0	0	0	10.2767	0	0	0	0	0
A0A8C0RKB1	Ring finger protein 150	0	0	0	0	0	0	0	0	0	0	0	0	0	14.9811	0	0	0	0	0	0	0	0	0	0	0	0	0	15.4637	0	0	0	0	0	0	0	0	0	0	0	14.1215	0	0	14.2274	0	0	0	0	0
A0A8C0RKQ7	Uncharacterized protein	0	0	0	0	0	0	0	0	0	0	0	11.9642	0	0	0	0	0	0	0	0	0	0	0	0	0	0	0	0	0	0	0	0	0	0	0	0	0	0	0	0	0	0	0	0	0	0	0	0
A0A8C0RL85	Uncharacterized protein	0	0	0	0	0	0	12.9249	0	0	0	0	0	0	0	0	0	0	0	0	0	0	0	0	0	0	0	0	0	0	0	0	0	0	0	0	0	0	0	0	0	0	0	0	0	0	10.7546	0	0
A0A8C0RLB9	N-deacetylase and N-sulfotransferase 3	0	0	0	0	0	0	0	0	11.5855	0	0	0	0	0	12.4014	0	0	0	0	0	0	0	0	12.2345	0	0	0	10.4231	0	9.46759	0	0	0	0	0	0	0	0	0	0	0	0	12.0475	0	0	0	10.7655	0
A0A8C0RLE4	G3BP stress granule assembly factor 2	0	0	0	0	0	0	0	0	0	0	0	0	0	0	0	0	0	0	0	0	0	0	0	0	12.0575	0	0	0	0	0	0	0	0	0	0	0	0	0	0	0	0	0	0	0	0	0	0	0
A0A8C0RLP4	Chaperonin containing TCP1 subunit 8	0	0	0	0	0	0	0	0	0	0	0	0	0	0	0	0	0	0	0	0	0	0	0	0	0	0	0	0	0	0	0	0	0	0	0	0	0	0	0	0	0	0	0	0	0	0	0	0
A0A8C0RLV4	Kelch like family member 31	0	0	0	0	12.9033	0	0	0	0	0	0	0	0	12.9412	0	0	0	0	0	0	0	0	0	0	0	0	0	0	0	0	0	0	0	11.6202	0	0	0	0	0	0	0	0	0	0	0	0	11.5649	0
A0A8C0RMC4	Uncharacterized protein	0	0	0	0	0	0	0	0	0	0	0	0	0	0	0	0	0	0	0	0	0	0	0	0	0	0	0	0	0	0	10.8357	0	0	0	0	0	0	0	0	0	0	0	0	0	0	0	0	0
A0A8C0RMN5	RNA-binding protein 14	0	0	0	0	0	0	0	0	0	0	0	0	0	0	0	0	0	0	0	0	0	0	0	0	0	0	0	0	0	0	0	0	0	0	0	0	0	0	0	0	0	14.3364	0	0	0	0	0	0
A0A8C0RMQ4	Cell division cycle and apoptosis regulator 1	11.7186	0	0	0	0	0	0	0	0	0	0	0	0	0	0	0	0	0	14.8466	11.8072	0	0	0	0	0	0	0	0	0	11.5539	0	0	0	0	0	0	11.4609	0	0	0	0	0	0	0	0	12.6277	0	0
A0A8C0RN55	Casein kinase 1 gamma 1	16.9047	0	0	0	0	0	0	13.0016	14.6771	0	0	0	0	0	0	0	0	12.174	0	0	0	0	0	0	0	0	0	0	13.918	0	0	0	0	0	0	0	0	0	0	0	0	0	0	0	0	0	0	0
A0A8C0RNH3	Tektin-1	0	0	0	0	0	0	0	11.792	0	0	0	0	0	0	0	0	0	0	0	0	0	0	0	0	0	0	0	0	0	0	0	0	0	0	0	0	0	0	0	0	0	0	0	0	0	0	0	0
A0A8C0RNM7	THAP domain containing 10	0	0	0	0	0	0	0	0	0	0	0	0	0	0	0	0	0	0	0	12.4472	0	0	0	0	0	0	0	0	0	0	0	0	0	0	11.9344	0	0	0	0	0	0	0	0	0	0	0	0	0
A0A8C0RP34	Transportin 2	0	0	0	0	0	0	0	0	12.1804	0	0	0	0	0	0	0	0	0	0	0	0	0	0	0	0	13.0126	0	11.4659	0	0	0	0	0	0	0	0	0	0	0	0	0	0	0	0	0	0	0	0
A0A8C0RP58	RIMS binding protein 2	0	0	14.9456	13.0811	0	0	0	0	13.4419	0	0	0	12.6698	11.6065	14.1592	0	0	0	0	0	0	0	0	12.3487	0	0	0	0	0	0	0	0	0	0	14.4442	0	0	0	11.6453	0	11.1916	0	0	0	0	0	0	11.4433
A0A8C0RPB0	Uncharacterized protein	0	0	0	0	0	0	0	10.0028	0	0	0	0	0	0	0	0	0	0	0	0	0	0	0	0	0	0	0	0	0	0	0	0	0	0	0	0	0	0	0	0	0	0	0	0	0	0	0	0
A0A8C0RQ64	THAP domain containing 1	0	0	0	0	0	0	0	0	0	0	0	0	0	0	0	0	0	0	0	0	0	0	0	0	0	0	0	0	0	0	0	0	0	0	0	0	0	0	0	0	0	0	0	0	0	0	0	0
A0A8C0RR32	Tropomyosin 4	0	0	0	0	0	0	0	0	0	0	0	15.2146	0	15.3445	0	16.0407	0	0	0	0	0	13.3566	0	0	0	0	0	0	0	0	0	16.6079	15.5488	0	15.7547	0	0	0	0	16.2367	0	0	0	15.8766	16.246	17.4265	16.1559	0
A0A8C0RRG3	Protein kinase AMP-activated non-catalytic subunit gamma 2	13.9559	0	0	0	13.141	0	0	0	0	0	0	0	0	0	0	0	0	0	0	0	0	0	0	0	0	0	0	0	0	0	0	0	0	0	0	0	0	0	0	0	0	0	0	0	0	0	0	0
A0A8C0RRG6	Hydroxysteroid 17-beta dehydrogenase 7	0	0	0	0	0	0	0	0	0	0	0	0	0	0	0	0	0	0	0	0	0	0	0	0	0	0	0	0	0	0	0	0	0	0	0	0	0	0	0	0	0	0	0	0	0	0	0	0
A0A8C0RS00	Uncharacterized protein	0	0	0	0	0	0	0	0	0	0	0	0	0	0	0	0	0	0	0	0	0	11.7746	0	0	0	0	0	0	0	0	0	0	0	0	0	0	0	0	0	0	0	0	0	0	0	0	0	0
A0A8C0RSS4	Uncharacterized protein	11.6081	0	0	12.4872	0	0	13.045	0	12.1741	0	13.6269	12.9181	14.124	11.3964	0	11.2147	0	11.0936	0	11.9217	13.4298	12.0656	0	0	0	0	10.7088	12.4376	0	11.2786	0	12.3366	14.0208	0	11.0338	0	0	15.3892	12.2616	0	0	0	12.4731	12.3399	0	12.2021	12.2899	0
A0A8C0RSV7	Rho guanine nucleotide exchange factor 3	0	12.5059	0	0	13.223	0	0	0	0	0	0	0	0	0	0	9.58032	11.0758	10.1449	11.3396	0	0	0	0	0	0	0	0	0	0	0	0	0	0	0	0	0	0	0	0	0	0	0	0	0	0	0	0	0
A0A8C0RSV9	Uncharacterized protein	0	0	0	0	0	0	0	0	0	0	0	0	0	0	0	0	0	0	0	0	0	0	0	0	0	0	0	0	0	0	0	0	0	0	0	0	0	0	0	0	0	0	0	0	0	0	0	0
A0A8C0RT17	Cytochrome P450 family 2 subfamily U member 1	0	0	0	0	0	0	0	0	0	13.8434	0	0	0	0	0	0	0	0	0	0	0	0	0	0	0	0	0	0	0	0	0	0	15.3358	0	0	0	0	0	0	0	0	0	0	0	0	0	0	10.1252
A0A8C0RT50	Cortactin	0	0	0	0	0	0	0	0	0	15.6824	0	0	0	0	0	0	0	0	0	14.126	0	13.7283	0	0	13.3372	12.221	0	0	13.8177	0	0	0	0	9.72763	0	0	0	0	0	0	0	0	13.5806	0	0	0	13.015	0
A0A8C0RTH9	Epidermal growth factor receptor pathway substrate 8	0	0	15.971	0	0	0	14.2193	0	0	0	0	0	0	0	0	13.6316	0	0	0	0	0	0	12.9339	0	12.5499	0	0	0	0	0	0	0	0	0	0	0	0	0	0	0	0	0	0	11.0877	0	12.8421	0	0
A0A8C0RTJ2	Phospholipase D1	0	0	0	0	10.8586	0	0	0	0	0	0	0	0	11.8934	0	11.9397	0	0	13.8304	0	0	0	0	0	11.2808	0	11.7727	0	0	0	0	0	11.0539	0	0	0	0	10.8886	0	0	0	13.9885	0	0	0	14.1167	12.6448	11.995
A0A8C0RTL2	Kielin cysteine rich BMP regulator	14.0933	0	14.296	0	11.304	0	11.2912	0	14.523	11.0452	0	0	11.6046	0	0	0	0	10.9575	0	12.652	12.5799	0	0	11.7487	0	0	13.0364	0	0	0	0	0	0	0	0	11.6708	16.8832	0	0	12.565	0	0	12.4458	0	0	0	11.951	0
A0A8C0RTX6	Endoplasmic reticulum lectin 1	0	0	0	12.406	0	0	0	0	0	0	0	0	0	0	0	0	0	0	0	0	0	11.9043	0	0	0	0	0	0	0	12.4318	0	0	0	0	12.178	0	0	0	0	0	10.2277	0	0	0	0	12.4059	12.4092	0
A0A8C0RU42	Scavenger receptor class B member 1	0	0	12.8727	0	0	0	0	0	0	13.5726	0	12.4671	0	0	0	12.0789	0	12.5817	13.2519	12.9671	13.9646	13.7961	14.0108	14.0362	13.6599	13.0021	0	0	12.9392	0	14.356	13.5965	0	13.5773	13.2989	13.6524	0	12.6862	14.2548	0	0	13.8369	0	13.6932	13.7638	0	0	13.6062
A0A8C0RUB0	Family with sequence similarity 102 member B	0	0	0	0	0	0	0	13.4009	13.1069	12.4442	0	0	12.5784	0	0	0	12.3189	0	0	0	0	0	0	0	0	0	0	0	0	0	0	0	0	0	0	0	0	0	11.7818	12.3975	0	0	0	0	12.4699	0	0	0
A0A8C0RV13	Protein tyrosine phosphatase non-receptor type 14	0	0	0	0	0	0	0	0	0	0	0	0	0	0	0	0	0	0	0	0	0	0	0	0	0	0	0	0	0	0	0	0	0	0	0	0	0	0	0	0	0	0	0	0	0	0	0	10.2471
A0A8C0RVS8	GSG1 like	0	0	0	0	0	0	0	0	0	0	0	0	0	0	0	0	0	0	0	0	0	0	0	0	0	0	0	0	0	0	0	0	0	0	0	0	0	0	0	0	0	0	0	0	0	0	0	0
A0A8C0RVY5	FA complementation group M	0	16.175	15.0246	14.1298	16.3885	0	17.3289	0	0	0	15.7014	12.7403	0	0	0	11.643	0	12.7635	0	0	0	0	13.2856	13.3749	0	12.7358	0	12.7764	11.3499	0	12.6543	0	0	0	0	12.1995	0	10.5789	12.7923	12.2716	0	0	0	12.4949	12.9632	0	0	0
A0A8C0RVY6	Kinectin 1	0	14.6026	0	0	0	0	0	0	0	0	0	0	0	0	0	0	0	0	0	12.6998	0	0	0	0	12.0133	0	12.3642	0	0	11.0936	0	0	14.2886	0	0	13.8121	12.9118	12.7826	0	0	0	0	0	12.8183	13.4005	0	0	0
A0A8C0RW69	POC5 centriolar protein	0	0	0	0	0	0	0	0	0	11.2573	0	0	0	0	0	0	0	0	0	0	0	0	0	0	0	0	0	0	0	0	0	0	0	0	0	0	0	0	0	0	0	0	0	0	0	0	0	0
A0A8C0RX92	Phosphatase and actin regulator 2	0	0	0	0	0	0	0	0	14.8433	0	0	0	0	0	0	0	0	0	0	0	0	0	0	0	0	11.9513	0	14.1738	0	0	0	0	0	0	0	0	0	0	0	0	0	0	0	0	0	0	0	0
A0A8C0RXA1	Calcineurin like phosphoesterase domain containing 1	0	0	0	0	0	0	0	0	0	0	0	0	0	0	0	0	0	0	0	0	0	0	0	0	0	0	0	0	0	0	0	0	0	0	0	0	0	0	0	0	0	0	0	0	0	0	0	0
A0A8C0RXH9	Heterogeneous nuclear ribonucleoprotein U	0	0	0	0	0	0	0	0	11.6615	0	0	0	11.4851	13.6391	11.9154	0	0	0	0	0	0	13.0053	0	0	12.0744	0	12.9006	0	18.9577	12.5313	0	0	0	0	0	0	0	0	0	13.2034	0	0	11.6134	0	0	0	12.6838	0
A0A8C0RXQ0	Uncharacterized protein	0	0	0	12.0081	0	0	13.3428	13.7117	0	0	0	0	0	0	0	0	0	0	0	0	0	0	0	0	0	0	0	0	0	0	0	0	14.7455	0	0	0	0	0	0	0	0	0	0	0	0	0	12.828	0
A0A8C0RXU7	DnaJ heat shock protein family (Hsp40) member B5	0	0	0	0	0	0	0	0	0	0	0	0	0	0	0	0	0	0	0	0	0	0	0	0	0	0	0	0	0	0	0	0	0	0	0	0	0	0	0	0	0	0	0	0	0	0	0	0
A0A8C0RY47	Uncharacterized protein	0	0	0	0	0	0	0	0	0	0	0	0	0	0	0	0	0	0	0	0	0	0	0	0	0	0	0	0	0	0	0	0	0	0	0	0	0	0	0	0	0	0	0	0	0	0	0	0
A0A8C0RY63	Uncharacterized protein	0	0	0	0	0	0	0	0	0	0	0	0	0	0	0	0	0	0	0	0	0	0	0	0	0	0	0	0	0	0	0	0	0	0	0	0	0	0	0	0	0	0	0	0	0	0	0	0
A0A8C0RYE8	Kinesin family member 17	0	0	0	0	0	0	0	0	0	0	0	0	13.1858	0	13.2036	0	0	0	0	0	0	0	0	0	0	0	0	0	0	0	0	0	0	0	0	0	0	0	0	0	0	0	0	0	0	0	0	0
A0A8C0RZ50	Uncharacterized protein	0	0	0	0	0	12.5966	0	0	0	0	0	0	0	0	0	0	0	0	0	0	0	0	0	0	0	0	0	0	0	0	0	10.6618	0	0	0	0	0	0	11.2222	0	0	0	0	0	0	0	0	0
A0A8C0RZL2	Uncharacterized protein	0	0	0	0	13.1944	0	0	13.5446	13.1954	0	0	0	0	0	0	0	0	0	0	0	0	0	0	0	0	0	0	0	0	0	0	12.9318	0	0	12.9388	0	0	0	11.9462	0	0	12.435	0	12.2333	0	0	0	0
A0A8C0S019	Kinesin family member 21B	0	0	0	0	0	0	0	0	0	13.1869	15.4578	13.0526	10.7631	12.607	13.6901	13.9614	0	0	12.8944	12.6396	13.5226	14.4111	0	0	13.0579	15.4476	14.4939	13.6383	0	15.0466	13.217	12.4705	14.6639	12.8265	12.6124	0	0	0	13.1235	0	12.7309	14.1117	0	0	13.689	14.0058	13.1877	15.5887
A0A8C0S0I5	Mannosyl-oligosaccharide glucosidase	0	0	0	0	0	0	0	0	0	0	0	0	0	0	0	0	0	0	0	0	0	0	0	0	0	0	0	0	0	0	0	0	0	0	0	0	0	0	0	0	0	0	0	0	0	0	0	0
A0A8C0S0K1	Membrane palmitoylated protein 6	0	0	0	0	0	10.7243	10.7466	0	0	0	0	0	0	0	0	0	0	0	0	0	0	0	0	0	0	0	0	0	0	0	0	0	0	0	0	0	0	0	0	0	0	0	0	0	0	0	0	0
A0A8C0S188	Uncharacterized protein	0	0	0	0	0	0	0	12.9766	0	13.811	13.9049	13.9332	0	14.1872	14.404	12.91	14.9437	0	0	0	0	13.6952	14.0222	0	0	12.6771	0	12.1778	0	0	0	0	0	0	0	0	0	13.7255	0	0	0	0	13.4824	0	0	0	0	0
A0A8C0S1G5	Sorting nexin 10	12.9719	0	0	0	0	0	11.4914	0	0	0	0	10.9358	0	0	0	0	0	0	0	0	0	0	0	12.0085	0	0	0	0	0	0	0	0	0	0	12.3408	0	0	0	0	0	0	0	0	0	0	0	0	0
A0A8C0S1L1	Nephrocystin-1	0	0	0	0	0	0	0	0	0	0	10.5821	0	0	0	11.6188	0	0	0	0	0	0	0	11.1356	0	11.2007	0	0	0	0	0	0	0	0	0	0	0	0	0	0	0	0	0	0	0	0	15.4256	0	0
A0A8C0S2L7	Fibulin 1	0	13.7743	13.1425	0	0	0	0	0	0	0	0	13.6757	11.7009	0	0	0	0	11.3747	14.3567	13.9114	11.9262	13.5006	0	0	11.6727	0	0	0	0	0	13.3421	0	0	0	11.4129	12.2569	0	10.6295	0	0	0	0	14.2391	0	0	0	12.4015	12.3309
A0A8C0S332	Discs large MAGUK scaffold protein 2	0	0	0	0	0	0	0	0	0	0	0	0	0	0	12.4284	0	0	0	0	0	0	0	0	0	0	0	0	0	0	0	0	0	0	0	0	10.2129	0	0	0	0	0	0	0	0	0	0	0	12.7353
A0A8C0S408	ADAM metallopeptidase with thrombospondin type 1 motif 19	0	0	0	0	0	0	0	0	0	0	0	0	0	0	0	0	0	0	0	0	0	0	0	0	0	0	0	0	0	0	0	0	0	0	0	0	0	0	0	0	0	0	0	0	0	0	0	0
A0A8C0S464	Thiamin pyrophosphokinase 1	0	0	0	0	0	0	0	0	0	0	0	0	0	0	0	0	0	0	0	0	0	0	0	0	0	0	0	0	0	0	0	0	0	0	0	0	0	0	0	0	0	0	0	0	0	0	0	0
A0A8C0S4F6	Vascular endothelial growth factor A	0	0	15.3151	0	0	0	0	0	0	0	0	0	0	0	0	0	0	0	0	0	0	0	0	0	0	0	0	0	0	0	0	0	0	0	0	0	0	0	0	0	0	12.6353	0	0	0	0	0	0
A0A8C0S4J8	Uncharacterized protein	0	0	0	0	0	0	0	0	0	0	0	0	0	0	0	0	0	0	0	0	0	0	12.3987	0	0	0	0	0	0	0	0	0	0	0	12.0037	0	0	0	0	0	0	0	0	0	0	0	11.9655	12.1212
A0A8C0S5F3	Fibroblast growth factor 13	0	0	0	0	0	0	0	0	0	0	0	0	0	0	0	0	0	0	0	0	0	0	0	0	0	0	0	0	0	0	0	0	0	0	0	0	0	0	0	0	0	0	0	0	0	0	0	0
A0A8C0S5P3	Alpha-ketoglutarate-dependent dioxygenase FTO	0	0	0	0	0	0	0	0	0	0	0	0	0	0	0	0	0	0	0	0	0	0	0	0	0	0	0	0	0	0	0	14.8949	0	0	0	0	11.9085	0	0	0	0	0	0	0	0	0	0	0
A0A8C0S6P4	Uncharacterized protein	0	0	0	0	0	0	0	0	0	0	0	0	0	0	0	0	0	0	0	0	0	12.7596	0	0	0	0	0	0	0	0	0	0	0	0	0	0	0	0	0	0	0	0	0	0	0	0	0	0
A0A8C0S7K3	Uncharacterized protein	0	0	12.6986	0	0	0	0	0	0	0	0	0	0	0	0	0	0	0	0	0	0	0	0	0	0	0	0	0	0	0	0	0	0	10.8876	0	0	0	0	0	0	0	0	0	0	0	0	0	0
A0A8C0S7M6	Family with sequence similarity 234 member A	0	0	0	16.6247	0	0	0	0	0	0	0	0	0	0	0	0	0	0	0	0	0	0	0	0	0	0	0	0	0	0	11.6228	0	12.4774	0	0	0	0	13.5524	0	0	0	0	0	0	0	0	0	0
A0A8C0S816	Intraflagellar transport 22	0	0	0	13.2452	12.3698	0	0	0	0	0	0	0	12.5608	0	0	0	0	0	0	0	0	0	0	0	0	0	0	0	0	0	0	0	0	0	0	0	0	0	0	0	0	0	0	0	0	0	0	0
A0A8C0S850	Uncharacterized protein	0	0	0	0	0	0	0	0	11.077	0	0	0	0	0	0	0	0	0	0	0	0	0	0	0	0	0	0	0	0	0	0	0	0	0	0	0	14.4689	0	0	0	0	0	0	0	0	0	0	0
A0A8C0S8A1	Uncharacterized protein	0	0	0	0	0	0	0	0	0	0	0	0	0	0	0	0	0	0	0	0	0	0	0	0	0	0	0	0	0	0	0	0	0	0	0	0	0	0	0	0	0	0	0	0	0	0	0	0
A0A8C0S8B1	Uncharacterized protein	0	0	0	0	0	0	0	0	0	0	0	0	0	0	0	0	0	0	0	0	0	0	0	0	0	0	0	0	0	0	0	0	0	0	0	0	0	0	0	0	0	0	0	0	0	0	0	0
A0A8C0S8F5	O-sialoglycoprotein endopeptidase	0	0	0	0	0	0	0	0	0	0	0	0	0	0	0	0	0	0	0	0	0	0	0	0	0	0	0	0	0	0	0	0	0	0	0	0	0	0	0	0	0	0	0	0	0	0	0	0
A0A8C0S8G8	Uncharacterized protein	0	0	0	0	0	0	0	0	11.4497	0	11.0364	0	0	0	12.059	14.6909	0	0	0	0	0	0	0	11.256	0	0	0	0	0	0	0	12.2776	0	0	0	0	0	0	0	0	0	0	0	0	0	0	0	0
A0A8C0S8T5	Fibronectin type III domain containing 3A	0	0	0	0	0	0	0	0	12.5729	0	0	0	0	0	0	0	0	0	0	0	0	0	0	0	0	0	0	0	0	0	0	0	0	0	0	0	0	0	0	0	0	0	0	0	0	0	0	0
A0A8C0S922	Radixin	0	0	0	0	0	0	0	0	0	0	0	0	0	0	0	0	0	0	12.0276	0	11.7608	0	0	0	0	0	0	0	11.4118	0	0	11.855	0	0	0	0	0	0	0	0	0	0	0	0	0	0	0	0
A0A8C0S9L2	Uncharacterized protein	0	0	0	0	0	0	0	0	0	0	0	0	0	0	0	0	0	0	0	0	0	0	0	0	0	0	0	0	0	0	0	0	0	0	0	0	0	0	0	0	0	0	0	0	0	0	0	0
A0A8C0S9X9	RAB GTPase activating protein 1 like	0	0	0	0	0	12.2907	0	0	0	0	0	0	0	0	12.4353	0	0	10.5591	0	14.0592	0	0	0	0	11.4667	0	0	11.8047	0	0	0	0	0	0	0	0	0	0	0	0	0	0	0	0	0	0	0	0
A0A8C0SA86	Uncharacterized protein	0	0	0	0	0	0	0	0	0	0	0	0	0	0	0	0	0	11.8045	0	0	13.0562	0	0	0	0	0	0	0	0	0	0	0	0	0	0	0	0	0	0	0	0	0	0	0	0	0	0	0
A0A8C0SAE4	Glucuronic acid epimerase	0	0	0	0	0	0	0	0	0	0	0	12.9525	0	0	0	9.84558	0	10.4488	0	13.0415	0	0	0	0	0	0	0	0	0	12.3916	0	13.2582	13.7902	0	0	0	0	0	0	0	12.912	0	11.6824	0	0	14.7982	0	10.521
A0A8C0SAH1	Succinate-CoA ligase GDP-forming beta subunit	0	0	0	0	0	10.8254	0	0	0	0	0	0	0	0	0	0	0	0	0	0	0	0	0	13.8671	0	0	0	0	0	0	0	0	11.3082	0	0	0	0	0	0	0	0	11.2711	0	0	0	0	0	0
A0A8C0SBD9	Kelch like family member 14	0	0	0	0	0	0	0	0	0	0	0	0	0	0	0	12.9174	0	0	0	12.7644	0	0	0	0	12.3183	0	0	12.7606	12.2157	0	12.2298	0	13.2322	13.0462	0	0	12.3266	0	0	13.5748	0	0	0	11.8047	0	12.7659	0	0
A0A8C0SBG4	PX domain containing 1	0	0	0	0	12.9045	12.3907	0	0	12.3853	14.2461	0	12.2148	0	13.0199	0	0	13.2488	0	15.5647	0	0	14.0227	0	0	0	0	13.6005	15.5894	0	0	0	0	0	11.1502	14.0502	13.2835	11.088	13.2469	13.446	0	13.2537	12.591	0	0	15.254	0	0	0
A0A8C0SBI4	SAMM50 sorting and assembly machinery component	0	0	0	0	0	0	0	0	0	0	0	0	0	0	0	0	0	0	0	0	0	0	0	0	11.828	0	0	0	0	0	0	0	0	0	0	0	0	0	0	0	0	0	0	0	0	0	0	0
A0A8C0SBJ7	Intraflagellar transport 172	13.3678	0	0	0	0	0	0	0	0	0	0	0	14.1123	0	0	13.3207	0	0	12.1304	13.6495	10.8268	0	0	0	0	0	12.873	13.4863	0	13.1125	0	12.4131	0	13.3824	0	0	14.2578	11.6579	12.2028	0	11.8256	12.9706	12.8278	12.5349	11.8298	11.5569	12.9703	12.7323
A0A8C0SBP4	Plectin	15.4432	14.0946	0	0	0	19.5075	0	0	12.5724	10.691	0	13.3271	0	11.9628	0	0	11.0141	0	12.4583	0	0	0	13.1825	0	0	14.8944	13.4988	16.8648	16.8851	12.2765	9.67147	14.8777	13.5812	11.8498	0	13.0043	0	11.3539	0	0	11.7211	11.4843	14.4619	14.606	14.0714	13.6417	0	13.6693
A0A8C0SC08	Rho guanine nucleotide exchange factor 37	0	0	0	0	0	0	0	0	0	0	0	0	0	0	0	0	0	0	0	0	0	0	0	0	0	13.4204	12.0313	0	0	12.8274	13.1765	0	0	0	0	0	13.2115	0	0	0	0	0	0	0	0	0	0	0
A0A8C0SCM9	ATP binding cassette subfamily A member 5	0	0	0	0	0	0	0	0	9.4693	0	12.5137	0	0	0	0	0	0	11.18	0	0	0	0	0	0	0	10.3352	10.5982	10.984	0	0	0	15.3438	0	0	0	0	0	0	0	0	0	10.5736	0	0	0	0	0	10.0462
A0A8C0SCP5	Centriolin	0	0	0	13.6658	15.4151	0	0	12.3377	0	0	0	15.8511	0	0	0	15.6033	0	0	0	0	0	0	0	0	0	0	11.4104	14.5111	0	0	0	9.99393	0	0	0	0	0	0	0	0	0	0	0	0	0	13.5159	0	0
A0A8C0SD44	BCL3 transcription coactivator	0	0	0	0	0	0	0	0	0	0	0	0	0	0	0	0	0	0	0	0	0	0	0	0	0	0	0	0	0	0	0	0	0	0	0	0	0	0	0	0	0	0	0	0	0	0	0	0
A0A8C0SDL1	Pseudouridine synthase 7	13.9099	0	0	0	10.9438	0	0	0	0	0	0	0	0	0	0	0	0	0	0	0	0	0	0	0	0	0	0	13.8703	0	0	0	0	0	0	0	0	0	0	0	12.9342	0	0	0	0	0	0	0	0
A0A8C0SDL4	R3H domain containing 2	13.8357	0	0	0	0	0	0	14.1221	0	0	0	0	0	0	13.8682	0	0	0	0	0	0	0	0	0	0	0	0	0	13.3167	0	0	0	0	0	0	0	0	0	0	0	0	0	0	0	0	0	0	0
A0A8C0SDQ0	NIMA related kinase 7	0	0	0	0	0	12.2292	0	0	0	0	0	12.6206	0	0	13.2748	12.9819	0	12.2205	0	0	0	0	0	0	0	0	0	12.8865	0	0	0	0	0	0	0	11.3184	0	0	0	0	0	0	0	0	0	0	0	0
A0A8C0SED5	Leupaxin	0	0	0	0	0	0	0	0	0	0	0	0	0	0	0	0	0	0	0	0	0	0	0	0	0	0	0	0	0	0	0	0	0	0	0	0	0	0	0	0	0	0	0	0	0	0	0	0
A0A8C0SEJ4	DEAD-box helicase 3 X-linked	0	12.9664	0	0	0	0	0	0	0	0	0	0	0	0	0	0	0	0	0	0	0	0	0	0	0	0	0	0	0	0	0	0	0	0	0	0	0	0	0	0	0	0	0	0	0	0	10.15	0
A0A8C0SES8	Uncharacterized protein	0	0	0	0	0	0	0	0	0	0	0	0	0	0	0	0	0	0	0	0	0	0	0	0	0	0	0	0	0	0	0	0	0	0	0	0	0	0	0	0	0	0	0	0	0	0	0	0
A0A8C0SEZ2	Uncharacterized protein	0	0	0	0	0	0	0	0	0	0	0	0	0	0	0	0	0	0	0	0	0	0	0	0	0	0	0	0	0	13.7426	0	0	0	0	0	0	0	0	0	0	0	0	0	0	0	0	0	0
A0A8C0SEZ7	Glycogenin 2	12.2996	0	0	11.9816	12.6399	13.5399	12.4017	15.0431	11.155	11.9699	11.7539	0	0	0	0	0	0	0	0	0	0	0	0	0	0	0	0	10.8107	0	0	0	0	0	0	0	0	0	11.0239	0	0	10.7334	0	0	0	0	11.5278	0	15.1135
A0A8C0SF83	Dipeptidase 2	0	0	0	0	0	12.2074	0	0	0	0	0	0	0	0	0	8.989	10.8924	0	0	0	0	0	0	0	0	11.3591	0	0	0	13.7361	0	0	0	0	14.1261	0	0	0	0	0	0	0	0	0	0	0	0	0
A0A8C0SFM4	Intraflagellar transport 172	0	0	0	0	0	0	0	0	0	0	0	0	0	0	0	0	0	0	0	0	0	0	0	0	0	0	0	0	0	0	0	0	0	0	0	0	0	0	0	0	0	0	0	0	0	0	0	0
A0A8C0SFT9	Uncharacterized protein	0	0	0	0	0	0	0	0	0	0	0	0	0	0	0	0	0	0	0	0	0	0	0	0	0	0	0	0	0	0	0	0	0	0	0	0	0	0	0	0	0	0	0	0	0	0	0	0
A0A8C0SFW4	OCIA domain containing 1	0	0	0	0	0	0	0	0	0	0	0	0	0	0	0	0	0	0	0	0	0	0	0	0	0	0	0	0	0	0	0	0	0	0	0	0	0	0	0	0	0	0	0	0	0	0	0	0
A0A8C0SFX5	Uncharacterized protein	0	0	0	0	0	0	0	0	0	0	0	0	0	0	0	0	0	0	0	0	0	0	0	11.9454	0	0	0	0	0	0	0	0	0	0	0	0	0	0	0	0	0	0	0	0	0	0	0	0
A0A8C0SG63	Beta-1,4-galactosyltransferase 3	0	0	0	0	0	0	0	0	0	0	0	11.1687	0	0	0	0	0	0	0	0	11.5201	0	0	0	0	0	11.2561	0	0	0	0	0	0	0	0	0	0	0	0	0	0	0	0	0	0	0	0	0
A0A8C0SG82	Acyl-CoA dehydrogenase long chain	0	0	0	0	0	0	0	0	0	0	0	0	0	0	0	0	0	0	0	0	0	0	0	0	0	0	0	0	0	0	0	0	0	0	0	0	0	0	0	0	0	0	0	0	0	0	0	0
A0A8C0SGH9	GRB2 associated binding protein 2	0	0	0	0	0	0	0	0	0	0	0	0	0	0	0	0	0	0	0	0	0	0	0	0	0	0	0	0	0	0	0	0	0	0	0	0	0	0	0	0	0	0	0	0	0	0	0	0
A0A8C0SGQ7	Uncharacterized protein	13.44	0	0	0	0	0	0	0	0	0	0	0	0	0	0	11.7163	0	0	0	0	0	0	0	0	0	0	0	0	0	0	0	0	0	0	0	0	0	0	0	0	0	0	0	0	0	0	0	0
A0A8C0SH72	Collagen type IX alpha 2 chain	0	0	0	0	0	0	0	0	12.4418	0	0	0	12.2564	0	12.48	0	0	0	0	0	0	11.3572	0	12.1777	0	0	0	0	0	0	0	0	0	0	0	0	0	0	0	0	0	0	0	12.7918	0	0	0	0
A0A8C0SHD3	ENAH actin regulator	0	0	0	0	0	12.1319	0	0	0	0	0	0	0	0	0	15.8263	15.4375	0	0	0	0	0	0	11.2892	0	0	0	0	0	0	13.5359	0	0	0	0	15.3875	0	0	0	0	0	0	0	0	0	0	0	0
A0A8C0SHP8	Cytochrome P450 family 39 subfamily A member 1	0	0	0	0	0	0	0	0	0	0	13.3093	0	0	0	0	16.0431	10.6691	0	13.9715	12.3184	0	12.8389	13.2271	14.0487	12.2931	13.3166	14.3318	13.5277	13.4628	11.6573	14.5282	0	14.0087	15.3354	13.1809	13.0204	0	12.719	11.855	12.1765	14.2002	13.9248	12.5219	14.1494	0	12.7062	14.968	12.7527
A0A8C0SI95	Coagulation factor XIII B chain	0	0	0	0	0	0	0	0	0	12.992	0	0	0	0	0	0	0	0	0	0	0	0	0	0	0	0	0	0	0	0	0	0	14.6548	0	0	0	0	0	0	0	0	0	0	0	0	0	0	0
A0A8C0SIV0	Exonuclease 3'-5' domain containing 2	12.4674	0	0	0	0	0	0	11.3872	0	0	12.2291	0	0	0	0	0	0	0	0	0	0	11.278	0	0	0	0	0	0	0	0	0	0	0	0	0	0	0	0	0	0	0	0	0	0	0	0	0	0
A0A8C0SJA7	Outer dense fiber of sperm tails 2	0	0	0	0	0	12.3168	12.4965	0	0	0	0	0	0	0	0	0	0	0	0	0	0	0	0	13.8272	0	12.4912	0	0	0	0	0	11.0038	0	0	0	11.4627	0	0	0	11.5819	0	14.7403	0	0	0	0	12.8573	13.9631
A0A8C0SJG6	Transmembrane O-mannosyltransferase targeting cadherins 2	0	0	0	0	0	0	0	10.7688	0	0	0	0	0	0	0	0	0	0	0	0	0	12.0592	0	0	0	0	12.4803	0	0	0	0	0	0	0	0	0	0	0	0	0	0	0	12.2706	11.221	0	0	0	0
A0A8C0SJH9	Olfactory receptor OR14D11	0	0	0	0	0	0	0	0	0	0	0	0	0	0	0	0	0	0	0	0	0	0	0	0	0	0	0	0	0	0	0	0	0	0	0	0	0	0	0	0	0	0	0	0	0	0	0	0
A0A8C0SJT2	G protein-coupled receptor 137	0	0	0	0	0	0	0	0	0	0	0	0	0	0	0	0	0	0	0	0	0	0	0	0	0	0	0	0	0	0	0	0	0	0	0	0	0	0	0	0	0	0	0	0	0	0	0	0
A0A8C0SJX1	Dynactin subunit 1	0	0	0	0	0	0	12.5279	0	0	0	12.442	0	0	0	0	0	0	0	0	0	9.88018	0	0	13.7272	0	0	0	0	0	13.5821	0	0	0	0	0	0	0	0	0	0	0	11.1722	0	0	0	0	0	11.5092
A0A8C0SKE4	Adaptor related protein complex 1 subunit sigma 2	0	0	0	0	0	0	0	0	0	0	0	0	0	0	0	0	0	0	0	10.791	11.3358	0	0	0	0	0	0	0	0	0	0	0	0	0	0	0	0	0	0	0	0	0	0	0	0	0	0	0
A0A8C0SKH4	AlkB homolog 8, tRNA methyltransferase	0	0	0	0	0	0	0	0	0	0	0	11.3627	0	0	0	0	0	0	0	0	0	0	0	0	0	0	0	0	0	0	0	0	0	10.0828	12.1376	0	0	10.8258	0	0	0	0	0	12.2974	11.0974	13.1132	9.97871	0
A0A8C0SKL6	Family with sequence similarity 98 member C (Ryanodine receptor 1)	10.9781	14.6715	0	0	0	0	0	0	0	0	9.96099	0	0	0	0	0	0	0	0	0	0	0	0	0	0	0	0	0	0	0	0	0	0	0	0	0	0	0	0	0	0	0	0	0	0	0	0	0
A0A8C0SKT9	Uncharacterized protein	0	13.0636	0	0	0	0	0	0	0	0	0	0	0	0	0	0	0	0	0	0	0	0	0	0	0	0	0	0	0	0	0	0	0	0	0	0	0	0	0	0	0	0	0	0	0	0	0	0
A0A8C0SKV9	Solute carrier family 25 member 33	0	0	0	0	0	0	0	0	0	0	11.9588	0	0	0	0	0	0	0	0	0	0	0	0	0	0	0	0	0	0	0	0	12.5394	0	0	0	0	0	0	0	0	0	0	0	0	0	0	0	0
A0A8C0SKX8	Uncharacterized protein	0	13.5211	0	13.2859	12.5043	0	0	0	0	0	11.8211	0	0	0	0	0	0	0	0	0	0	0	0	11.5081	0	0	0	0	0	0	0	0	12.4447	0	0	10.9817	0	0	0	0	0	0	0	0	0	0	0	0
A0A8C0SL63	DEAD-box helicase 41	0	0	0	0	0	0	0	0	0	0	0	0	0	0	0	0	0	0	0	12.2524	0	0	0	11.6818	0	0	0	0	0	0	0	0	0	0	0	0	0	0	0	0	0	0	0	0	0	13.6452	0	0
A0A8C0SL67	Cytohesin 1 interacting protein	0	0	0	0	0	0	0	12.6387	0	0	0	0	0	0	0	0	0	0	0	0	0	0	0	0	0	0	0	0	0	0	0	0	12.3476	0	0	0	0	0	0	0	0	0	11.0217	0	0	0	0	0
A0A8C0SLC2	MAPK activated protein kinase 2	0	0	0	0	0	0	0	0	0	11.7809	0	0	0	0	0	0	0	0	0	12.5445	0	0	0	0	12.6001	11.9248	0	0	0	0	0	0	12.9007	0	0	0	0	0	0	0	0	0	0	0	0	0	0	11.626
A0A8C0SLL2	Testis and ovary specific PAZ domain containing 1	0	0	0	13.3455	13.0913	13.3588	13.9443	13.6489	13.6621	12.7802	0	0	0	0	11.028	12.4994	0	0	13.6888	0	0	12.3202	11.1463	0	0	0	0	0	0	0	0	0	0	12.0945	0	0	0	12.6499	12.0437	0	0	0	12.0209	12.3964	0	0	0	10.8752
A0A8C0SM67	Uncharacterized protein	0	0	0	0	0	0	0	0	0	0	0	0	0	0	0	0	0	0	0	0	0	0	0	10.8312	0	0	0	0	0	12.2977	0	0	0	0	0	0	0	0	0	0	0	0	0	0	0	0	0	0
A0A8C0SMC4	Aspartyl-tRNA synthetase 1	0	0	0	0	0	0	0	0	0	0	0	0	0	0	12.5258	0	0	0	0	0	0	0	0	0	0	0	0	0	0	0	0	0	0	0	11.8579	12.2963	0	0	0	0	0	0	0	0	0	0	0	0
A0A8C0SNU9	DNA topoisomerase II alpha	0	0	0	0	0	15.417	0	0	16.0053	0	10.8364	0	0	0	0	0	0	0	0	0	0	0	0	0	13.5563	0	0	0	13.4019	0	0	0	0	0	0	0	0	0	0	0	0	0	0	0	0	0	0	0
A0A8C0SNW2	Grid2 interacting protein	0	0	0	0	12.2954	10.3075	0	0	0	0	0	0	0	0	12.1754	0	0	0	0	0	0	0	0	0	0	0	0	10.1689	0	0	13.8128	0	0	0	0	9.9928	0	0	0	0	0	0	0	0	0	0	0	0
A0A8C0SP01	Tet methylcytosine dioxygenase 3	0	13.2295	13.6085	14.5847	0	14.6696	14.1991	0	0	11.711	12.4925	0	13.8446	13.7799	12.9588	11.2027	11.7766	0	0	12.7481	0	12.3077	0	12.2451	17.1514	14.038	0	11.5297	13.9991	12.4821	0	12.3836	0	13.042	0	0	0	0	12.0667	11.8234	0	0	0	0	11.1558	12.9886	14.7756	0
A0A8C0SP29	Inner mitochondrial membrane peptidase subunit 2	0	0	0	12.9375	0	0	0	0	0	0	0	0	0	0	0	0	0	0	0	0	0	0	0	0	0	0	0	0	0	0	0	0	0	0	0	0	0	0	0	0	0	0	0	0	0	0	0	0
A0A8C0SP82	N(alpha)-acetyltransferase 40, NatD catalytic subunit	0	0	0	11.2833	0	0	0	0	0	0	0	0	0	0	13.6439	0	0	0	10.1179	0	0	0	0	11.4849	0	0	0	0	0	0	0	0	0	0	0	10.1808	0	0	0	0	0	0	0	0	0	11.1983	0	0
A0A8C0SPC9	Meiosis specific with coiled-coil domain	0	0	0	0	0	0	0	0	0	0	0	0	0	0	0	13.1296	0	0	13.9186	0	0	0	12.4684	12.7837	0	0	0	0	0	0	13.1508	0	0	0	9.50948	0	0	0	0	0	0	0	0	0	0	0	0	0
A0A8C0SPR9	Solute carrier family 35 member B3	0	0	0	0	0	0	0	0	0	0	0	0	0	0	15.9779	0	0	0	0	0	0	12.5763	0	0	0	0	0	0	0	0	0	0	0	0	0	0	0	0	0	0	0	0	0	0	0	0	0	0
A0A8C0SQ68	Uncharacterized protein	0	0	0	0	0	0	0	0	0	0	0	0	0	0	0	0	0	0	0	0	0	0	0	0	0	0	0	0	0	0	0	0	0	0	0	0	0	0	0	0	0	0	0	0	0	0	0	0
A0A8C0SQA4	SLAM family member 7	0	0	0	0	0	0	0	0	0	0	0	0	0	0	0	0	0	0	0	0	0	0	0	0	0	0	0	0	0	0	0	0	0	0	0	0	0	0	0	0	0	0	0	0	0	0	0	0
A0A8C0SQR4	PIGY upstream reading frame	0	0	9.99944	0	0	0	0	0	0	0	0	0	0	0	0	0	0	0	0	0	0	0	0	0	0	10.6304	0	0	0	0	0	0	0	0	0	0	0	0	0	0	0	0	0	0	0	0	0	0
A0A8C0SRA2	Catenin alpha 1	14.9142	12.1539	9.96253	0	0	12.3655	0	13.8351	0	0	0	0	0	0	0	0	0	0	0	0	0	0	0	0	0	0	0	12.2711	0	0	10.2359	0	0	0	11.8701	0	0	0	0	0	0	0	0	0	0	0	0	0
A0A8C0SSV4	IKAROS family zinc finger 1	0	0	0	0	0	0	0	0	0	0	0	0	0	0	0	0	0	0	0	0	0	0	0	0	0	0	0	0	0	0	0	0	0	0	0	0	0	0	0	0	0	0	0	0	0	0	0	0
A0A8C0ST25	Kelch repeat and BTB domain containing 4	0	13.1556	0	0	0	12.6269	0	0	12.3298	0	0	0	0	0	0	0	0	0	0	0	13.4608	0	0	0	0	0	0	0	0	0	0	0	0	0	0	0	0	0	0	0	0	0	0	0	0	0	0	0
A0A8C0STC9	Upstream binding transcription factor	0	0	0	0	12.2083	0	0	0	12.085	0	0	0	0	0	0	13.0059	0	0	0	12.605	0	12.4711	12.4125	0	0	0	0	0	0	12.3398	0	0	0	0	11.9442	0	0	0	0	0	11.8587	11.6557	11.1761	0	11.4851	0	0	0
A0A8C0STF6	ANKH inorganic pyrophosphate transport regulator	0	0	0	0	0	0	0	0	0	0	0	0	0	0	0	0	0	0	0	0	0	0	0	0	0	0	0	0	0	0	0	10.7536	11.5364	0	0	0	0	0	0	0	0	0	0	0	0	0	0	0
A0A8C0STM1	Uncharacterized protein	0	0	0	0	0	0	0	0	0	0	0	0	0	0	11.9408	0	0	0	0	0	0	0	0	0	0	0	0	0	0	0	0	0	0	0	0	0	0	0	0	0	0	0	0	0	0	0	12.3254	0
A0A8C0STN2	Coiled-coil domain containing 146	0	0	0	12.2696	15.3982	0	12.9425	12.5876	0	0	0	0	10.1499	0	0	0	10.6093	0	0	0	0	0	0	15.2277	0	0	0	0	0	0	14.3482	0	0	0	0	14.0362	0	0	0	0	0	0	0	15.2156	0	11.881	0	0
A0A8C0SU53	Phospholipase C delta 1	0	0	0	0	0	0	0	0	0	0	0	0	13.6897	0	0	0	0	0	0	0	0	0	0	0	0	0	0	0	0	0	0	0	0	0	0	0	0	0	0	10.3339	0	0	0	0	0	0	0	0
A0A8C0SU77	Myosin IB	13.4606	0	0	0	0	0	0	0	14.5901	0	0	0	0	0	0	0	0	16.1403	0	0	0	0	0	0	0	0	0	0	11.6688	0	0	0	0	0	0	0	0	0	0	0	0	0	0	0	0	0	0	0
A0A8C0SUR2	Calcium voltage-gated channel auxiliary subunit alpha2delta 3	0	0	0	0	0	0	0	0	0	0	0	0	0	0	0	0	0	0	0	0	0	0	0	0	0	0	0	0	0	0	0	0	0	0	0	0	0	0	0	0	0	0	0	0	0	0	0	0
A0A8C0SV22	Uncharacterized protein	0	0	0	0	0	0	0	0	0	12.3383	0	0	0	0	0	0	0	0	0	0	0	0	0	0	0	0	0	0	0	0	0	0	0	12.4834	0	0	0	0	0	0	0	0	12.1916	0	0	0	0	0
A0A8C0SVD9	Protein phosphatase 4 catalytic subunit	0	0	0	0	0	0	0	0	0	0	0	0	0	0	0	0	0	0	0	0	0	0	0	0	0	0	0	0	0	0	0	0	0	0	0	0	0	0	0	0	0	0	0	0	0	0	0	0
A0A8C0SVM0	Uncharacterized protein	16.4353	0	0	0	15.6123	0	0	15.0638	15.445	14.8311	0	0	0	0	0	0	0	0	0	0	0	0	0	0	0	0	0	0	0	0	0	0	0	0	0	0	0	0	0	0	0	0	0	0	0	0	0	0
A0A8C0SW83	Oxysterol binding protein like 1A	0	14.9843	0	0	11.0492	13.1751	0	12.7366	12.8911	0	11.5344	0	0	0	0	12.1362	0	0	0	0	0	0	0	0	11.9925	0	0	0	0	0	0	0	0	0	0	0	0	0	0	0	0	10.0684	0	0	0	0	0	0
A0A8C0SWF4	Ribophorin II	0	0	0	0	0	0	0	0	0	0	0	14.0327	0	0	0	0	0	0	0	0	0	0	0	14.0918	0	0	0	0	0	0	0	0	0	0	0	0	0	0	0	11.1911	0	0	11.0163	13.9522	0	0	0	0
A0A8C0SWG0	E74 like ETS transcription factor 5	0	0	10.1411	0	0	0	0	0	0	0	0	0	0	0	0	0	0	0	0	0	0	0	0	0	0	0	0	0	0	0	0	0	0	0	0	0	0	0	0	0	0	0	0	0	0	0	0	0
A0A8C0SWN3	Tudor domain-containing protein 7	12.5568	0	0	0	0	11.9668	12.4803	11.158	0	0	13.426	0	0	12.9439	0	0	13.4919	13.2111	0	0	0	14.2978	0	0	0	0	14.9647	0	0	0	0	0	0	0	0	0	0	10.6307	0	0	0	0	0	12.5275	0	0	11.2579	0
A0A8C0SWT5	Transcription factor AP-2 gamma	0	0	0	0	0	0	0	0	0	0	0	0	0	0	0	0	0	0	0	0	0	0	0	0	0	0	0	0	0	0	0	0	0	0	0	0	0	0	0	0	0	0	0	0	0	0	0	0
A0A8C0SX71	Immunoglobulin iota chain-like	0	0	0	0	0	0	0	0	0	0	0	0	0	0	0	0	0	0	0	0	0	0	0	0	0	0	0	0	0	0	0	0	0	0	0	0	0	0	0	0	0	0	0	0	0	0	0	0
A0A8C0SXI4	Insulin-like growth factor I	0	0	0	0	0	0	0	0	12.1332	0	0	0	0	0	0	0	0	0	0	0	0	0	0	0	0	0	0	0	0	0	0	0	0	0	0	0	0	0	0	0	0	0	0	0	0	0	0	12.1585
A0A8C0SYI2	Scavenger receptor class A member 5	0	0	0	0	0	0	0	0	0	0	0	0	0	0	0	0	11.3276	0	0	0	0	0	0	0	0	0	11.5923	0	0	0	0	0	0	0	0	0	0	0	0	0	0	12.0938	0	0	0	0	0	0
A0A8C0SYM6	G protein regulated inducer of neurite outgrowth 1	0	0	0	0	0	0	0	0	0	0	0	0	0	0	0	0	0	0	0	12.4799	11.9064	0	0	0	0	0	0	0	0	0	0	0	0	0	0	0	0	0	0	11.4146	0	0	0	15.9552	0	0	0	0
A0A8C0SYM7	Uncharacterized protein	0	0	10.3081	0	0	0	0	0	0	0	0	0	0	0	0	0	0	0	0	0	0	14.418	13.738	14.1144	0	0	0	0	14.4259	0	14.4038	0	0	0	0	0	0	0	0	0	0	0	13.8519	0	0	0	0	0
A0A8C0SYS6	SDS3 homolog, SIN3A corepressor complex component	0	0	0	0	0	0	0	0	0	0	0	0	0	0	0	0	0	0	0	0	0	0	0	0	0	0	0	0	0	0	0	0	0	0	0	0	0	0	0	0	0	0	0	0	0	0	0	0
A0A8C0SZA1	FGGY carbohydrate kinase domain containing	0	0	0	0	0	0	0	0	0	0	0	0	0	0	12.6707	0	0	0	0	0	0	0	0	0	0	0	12.2123	0	0	0	0	0	0	0	0	0	0	0	0	0	0	0	0	0	0	0	0	0
A0A8C0SZD3	Uncharacterized protein	0	0	0	13.3663	0	12.7687	0	0	0	0	0	0	0	0	0	0	0	0	0	0	0	9.88362	0	0	0	0	0	0	0	0	0	0	0	0	0	0	0	0	0	0	0	0	0	0	0	0	0	0
A0A8C0SZG0	Ubiquitin specific peptidase 47	0	14.8472	13.3366	0	0	12.4872	0	0	12.1902	0	0	0	13.1072	0	0	0	0	0	0	13.0644	0	0	11.258	0	12.6976	12.5144	0	10.1774	0	0	11.6924	0	0	0	0	0	11.5154	11.4511	0	0	10.6937	11.1351	0	0	11.9814	0	11.0934	0
A0A8C0SZI8	Pentatricopeptide repeat domain 3	0	0	0	0	0	0	0	0	0	0	0	0	0	0	0	0	14.9504	0	0	0	0	0	0	0	0	0	0	0	0	0	0	0	0	0	0	0	0	0	0	0	0	0	0	13.8378	0	0	0	0
A0A8C0SZP7	IQ motif and Sec7 domain ArfGEF 2	0	0	0	12.2245	0	0	0	11.8867	0	0	16.5978	12.4834	0	0	0	0	13.3571	0	12.7307	13.1845	14.2707	13.3937	14.2723	0	13.3757	15.3321	0	12.8954	14.0391	14.8254	14.1912	0	0	14.3907	14.8437	0	14.6063	15.3354	0	0	13.9304	14.7942	14.7941	12.8697	12.4217	0	15.0106	0
A0A8C0SZR8	IZUMO1 receptor, JUNO	14.2265	0	0	0	0	0	0	0	0	0	0	0	0	0	0	0	0	12.1709	0	0	12.2949	12.3187	0	0	0	0	0	0	0	0	0	0	0	0	11.1969	0	0	0	10.6495	11.634	0	0	12.8124	11.8747	0	13.5701	11.6699	0
A0A8C0T060	Pyruvate dehydrogenase E1 alpha 1 subunit	0	0	13.5266	0	13.3669	0	0	12.6739	13.3187	0	0	0	0	12.8118	12.9028	0	0	13.006	13.1826	14.0186	0	13.2674	0	0	0	13.8061	0	0	14.7166	0	0	13.5025	14.4563	0	12.5144	0	13.8095	13.0084	0	0	0	0	0	13.7945	0	0	14.5342	0
A0A8C0T0J0	Rho guanine nucleotide exchange factor 12	0	0	0	0	0	12.0591	12.3136	0	0	0	0	11.8503	0	0	0	0	0	0	0	0	0	12.7427	0	0	0	0	0	0	15.6633	0	0	10.1999	0	0	0	14.2934	0	0	0	0	0	0	0	0	0	13.4414	0	0
A0A8C0T0U8	THO complex 3	0	0	0	0	0	0	0	0	0	0	0	0	0	0	0	0	0	0	0	0	0	0	0	0	0	0	0	0	0	0	0	0	0	0	0	0	0	0	0	0	0	0	0	0	0	0	0	0
A0A8C0T181	Baculoviral IAP repeat containing 6	12.6544	0	13.5089	11.7653	15.1996	16.3771	13.6756	0	0	15.2999	0	15.1972	0	16.0936	10.9769	15.1287	0	14.4427	12.3341	0	0	0	15.1936	15.1691	11.3202	14.4968	13.204	15.265	0	15.1692	15.0726	13.9576	0	15.0294	0	0	0	0	0	0	12.3167	0	15.6616	0	13.0464	15.1722	0	14.9577
A0A8C0T185	Microtubule associated monooxygenase, calponin and LIM domain containing 2	14.8269	11.991	15.2761	0	12.9356	0	0	0	0	0	0	0	12.1747	12.2245	11.7568	0	0	12.1343	0	11.0871	0	0	0	0	0	0	0	0	0	0	0	0	0	0	0	0	0	11.7966	0	0	0	0	0	0	0	0	0	0
A0A8C0T1L2	HECT, C2 and WW domain containing E3 ubiquitin protein ligase 2	0	0	0	0	12.3192	0	0	0	0	0	0	10.8079	0	0	0	0	0	0	0	0	0	0	0	0	11.8352	12.1154	13.418	0	0	0	0	0	0	0	0	0	0	0	0	0	0	0	0	0	0	12.6118	0	0
A0A8C0T1T4	COR52X2 olfactory receptor family 52 subfamily X-like	0	0	0	0	0	0	0	0	0	0	0	0	0	0	0	0	0	0	0	0	0	0	0	0	0	0	0	0	0	0	0	0	0	0	0	0	0	0	0	0	0	0	0	0	0	0	0	0
A0A8C0T2H8	Retinal degeneration 3, GUCY2D regulator	0	0	0	0	0	0	0	0	0	0	0	0	0	0	0	0	0	0	0	0	0	0	0	0	0	12.8762	0	0	0	0	0	0	0	0	0	0	0	0	0	0	0	0	0	0	0	0	0	0
A0A8C0T3M2	RNA polymerase II subunit B	0	0	0	0	0	12.7744	0	0	0	0	14.5932	14.5513	0	0	0	15.3681	0	0	0	0	0	0	0	0	0	12.4727	13.2703	0	0	10.8618	0	0	0	0	0	14.58	16.0602	15.9402	0	0	0	0	11.2388	0	0	0	0	0
A0A8C0T410	Sodium/potassium transporting ATPase interacting 3	0	0	0	0	0	0	0	0	12.2821	0	0	11.5867	0	0	0	0	0	0	0	0	0	0	0	0	0	0	0	0	0	0	0	0	0	0	0	0	0	0	0	0	0	0	0	0	0	0	0	0
A0A8C0T449	Uncharacterized protein	0	0	0	0	0	0	0	0	0	0	0	0	0	0	0	0	0	0	0	0	0	0	0	0	0	0	0	0	0	0	0	0	0	0	0	0	0	0	0	0	0	0	0	0	0	0	0	0
A0A8C0T489	LIM zinc finger domain containing 2	0	0	0	0	0	0	0	0	0	0	0	0	0	0	0	0	0	0	0	0	0	0	0	0	0	0	0	0	0	0	0	0	0	0	0	0	0	0	12.478	0	11.6607	0	0	0	0	0	0	0
A0A8C0T491	Adaptor related protein complex 1 subunit gamma 1	0	0	0	0	0	0	0	0	12.7897	11.3734	0	11.1232	0	11.3081	0	12.7794	0	0	12.8533	0	10.7245	0	0	0	0	0	12.8583	0	0	12.9776	0	0	0	0	0	0	0	0	14.1473	12.3922	14.5044	0	13.3929	0	11.402	0	13.0793	0
A0A8C0T4A2	Zinc finger protein 81	0	0	0	0	0	0	0	0	0	0	0	0	0	0	0	0	0	0	0	0	0	0	0	0	0	0	0	0	0	0	0	0	0	0	0	0	0	13.2547	0	0	0	0	0	0	0	0	0	0
A0A8C0T4E1	Uncharacterized protein	0	0	0	0	0	0	0	0	0	0	0	0	0	0	0	0	0	0	0	0	0	11.3978	0	0	0	0	0	0	0	0	0	0	0	0	0	0	0	0	0	0	0	0	0	0	0	0	0	0
A0A8C0T4R6	Promyelocytic leukemia	0	0	0	0	0	13.8612	13.3837	12.772	14.0644	0	0	0	11.5954	0	0	11.3748	0	12.3925	0	0	0	0	0	0	0	0	0	11.8231	0	0	0	0	0	13.7921	0	0	0	0	0	0	0	0	0	0	0	0	0	0
A0A8C0T4U5	Structural maintenance of chromosomes 3	18.2369	0	0	0	0	0	14.4067	0	14.3654	0	0	0	0	0	0	0	0	0	0	0	0	0	0	0	0	0	0	0	0	0	0	0	0	0	0	0	0	0	0	0	0	0	0	0	0	0	0	0
A0A8C0T681	Prolyl 3-hydroxylase 2	0	0	12.9921	0	0	13.1906	0	0	13.4363	12.3057	0	12.4784	0	10.3735	0	0	12.1265	0	0	12.0232	0	0	0	11.6874	12.539	12.4542	0	9.30891	0	0	0	0	0	0	0	0	0	0	0	0	0	0	0	11.8093	13.4148	0	12.3936	0
A0A8C0T6A4	Zinc finger protein 502	0	0	0	0	0	0	0	0	0	0	0	0	0	0	0	0	0	0	0	0	0	0	0	0	0	13.329	0	0	0	0	0	0	0	0	17.0509	0	0	0	0	0	0	0	0	0	0	0	0	0
A0A8C0T6V2	Transmembrane protein 242	0	0	0	0	0	0	0	0	0	0	0	0	0	0	0	0	0	0	0	0	0	0	0	0	0	0	0	0	0	0	0	0	0	0	0	0	0	0	0	0	0	0	0	0	0	0	0	0
A0A8C0T773	Host cell factor C1	0	0	0	10.1165	0	10.4853	0	0	13.1598	0	13.6629	0	0	0	0	11.3415	11.2904	0	0	0	0	0	10.7968	0	11.572	0	0	0	0	0	0	0	0	0	0	0	0	0	0	0	0	0	0	0	0	13.9431	0	0
A0A8C0T7L8	BBX high mobility group box domain containing	0	0	0	0	0	13.6044	0	0	0	0	0	0	0	0	0	0	0	0	0	0	0	12.0528	0	0	0	0	0	0	0	0	0	0	0	0	0	0	0	0	0	0	0	0	0	0	0	0	0	0
A0A8C0T7P8	Coiled-coil domain containing 150	0	0	0	0	0	0	0	0	0	0	0	0	0	0	0	0	0	0	0	0	0	0	0	0	0	0	0	0	0	0	0	0	0	0	0	0	0	0	0	0	0	0	0	0	0	0	0	0
A0A8C0T8L7	Protein tyrosine phosphatase non-receptor type 20	0	0	0	0	0	0	0	0	0	0	0	0	0	0	0	0	0	0	0	0	0	0	0	0	0	0	0	0	0	0	0	0	0	0	0	0	0	0	11.1399	10.3898	0	0	0	0	0	0	0	0
A0A8C0T8Q7	Membrane frizzled-related protein	0	0	0	0	14.4807	0	0	0	0	13.7043	0	0	12.9958	0	0	0	0	0	0	0	0	0	0	0	0	0	0	0	12.4236	0	12.3087	0	0	0	0	0	0	0	0	0	0	0	0	0	0	0	0	0
A0A8C0T8R3	ClpB homolog, mitochondrial AAA ATPase chaperonin	0	11.5009	0	0	0	0	0	0	0	0	0	12.1173	0	10.9544	0	0	0	0	12.4268	13.8813	0	0	0	0	0	0	11.7543	0	0	0	0	0	0	0	0	13.2713	0	0	0	0	0	15.2441	0	11.8225	9.83223	0	0	0
A0A8C0T8W8	DEAH-box helicase 35	0	0	0	0	0	0	0	0	0	0	0	0	0	0	0	0	0	0	0	0	0	0	0	0	0	0	0	0	0	0	0	0	0	0	0	0	0	0	0	0	0	0	0	13.1338	0	0	0	0
A0A8C0T935	GNAS complex locus	0	0	0	0	0	0	0	0	0	0	0	0	0	0	0	0	0	0	0	0	0	0	0	0	0	0	0	0	0	0	0	0	0	0	0	0	0	0	0	0	0	0	0	0	0	0	0	0
A0A8C0T9A8	Uncharacterized protein	0	0	0	0	0	0	0	0	0	0	0	0	0	0	0	0	0	0	0	0	0	0	0	0	0	0	0	0	0	0	0	0	0	0	0	0	0	0	0	0	0	0	0	0	0	0	0	0
A0A8C0T9P3	SLC35A4 upstream open reading frame protein-like	0	0	0	0	0	0	0	0	0	0	0	0	0	0	0	0	0	0	0	0	0	0	0	0	0	0	0	0	0	0	0	0	0	0	0	0	0	0	0	0	0	0	0	0	0	0	0	0
A0A8C0T9U3	WNK lysine deficient protein kinase 4	0	0	0	0	0	0	13.3563	0	0	0	0	11.3833	0	0	0	0	0	0	0	12.5732	0	0	0	0	0	0	0	0	0	0	0	0	12.3476	0	12.3776	0	0	0	0	0	0	0	0	0	0	0	0	0
A0A8C0TA09	Bromodomain containing 4	0	0	0	13.5894	0	0	0	0	0	0	0	0	0	0	0	0	0	0	0	0	0	0	0	0	0	0	0	0	0	0	0	0	0	10.3074	0	0	0	0	0	0	0	0	0	0	0	0	0	0
A0A8C0TA28	FERM domain containing 5	0	0	0	0	0	0	0	0	0	0	0	0	0	0	0	0	0	0	0	0	0	0	0	0	0	0	0	0	0	0	0	0	0	0	0	0	0	0	0	0	0	0	0	0	0	0	0	0
A0A8C0TAE3	Uncharacterized protein	0	0	0	0	0	0	0	0	0	0	0	0	11.9617	0	0	0	0	0	0	0	0	0	0	0	0	0	0	0	0	0	0	0	0	0	0	0	0	0	0	0	0	0	0	0	0	0	0	0
A0A8C0TAG2	N(alpha)-acetyltransferase 16, NatA auxiliary subunit	0	13.9597	0	0	0	13.7368	0	0	0	0	0	0	0	0	0	0	0	0	0	0	0	13.0427	0	0	0	0	0	0	0	0	0	0	0	12.2698	11.8577	0	0	0	0	0	0	0	0	13.752	0	0	0	0
A0A8C0TB65	Tetratricopeptide repeat domain 14	0	0	0	0	0	0	0	0	0	0	0	0	0	0	0	0	0	0	0	0	0	0	0	0	0	0	0	0	0	0	0	0	0	0	0	0	0	0	0	0	0	0	0	0	0	0	0	0
A0A8C0TBC5	Mannose-6-phosphate receptor, cation dependent	0	0	0	0	0	0	0	10.7546	0	0	0	0	0	0	13.0572	13.8306	0	0	0	12.0152	0	0	0	0	12.0018	0	0	0	0	0	0	12.8532	0	0	0	0	0	11.8235	0	0	0	0	0	0	10.5539	11.0367	0	0
A0A8C0TBP1	Beclin 1	0	0	0	0	0	0	0	0	0	0	0	0	0	0	0	0	0	0	0	0	0	0	0	0	0	0	0	0	0	0	0	0	0	0	0	0	0	0	0	0	0	0	0	12.0729	0	0	0	0
A0A8C0TBW2	Pericentrin	13.0987	0	0	15.8146	11.9578	12.1237	13.7287	14.0704	13.0212	11.5692	0	10.3986	0	0	0	10.3797	0	13.2066	14.1459	15.8739	13.9414	12.9311	0	0	0	12.0571	0	12.6081	15.2628	11.6355	15.1025	0	14.235	0	10.7648	0	13.3036	0	0	10.4214	0	0	0	0	0	0	13.4206	13.8365
A0A8C0TCI8	Stereocilin	0	0	0	0	0	0	0	0	0	0	0	0	0	0	0	0	0	0	0	0	0	0	0	0	0	0	0	0	0	0	0	0	0	0	0	0	0	0	0	0	0	0	0	0	0	0	0	0
A0A8C0TCR5	Matrix metallopeptidase 11	0	0	0	0	0	0	0	0	0	0	0	0	0	0	0	16.8877	0	0	0	0	0	13.4723	0	0	18.2772	0	14.0391	0	15.0857	0	0	0	0	0	13.9986	18.2621	0	0	0	0	0	0	14.4888	17.8332	0	18.6537	0	0
A0A8C0TD73	Uncharacterized protein	0	0	0	0	0	0	0	0	0	0	0	0	0	0	0	0	0	0	12.99	0	0	0	0	0	13.4259	14.0157	0	0	0	0	13.5865	0	0	0	0	0	0	0	0	0	0	0	0	0	0	0	0	0
A0A8C0TD85	N-acetylgalactosaminyltransferase 7	0	12.4532	0	0	0	0	0	0	0	0	0	0	0	0	0	0	0	0	0	0	0	0	0	0	0	0	0	0	0	0	0	0	0	0	0	0	0	0	0	0	0	0	0	0	0	0	0	0
A0A8C0TDQ5	Ribosomal protein L37a	0	0	0	0	0	0	0	0	0	0	0	0	0	0	0	0	0	0	0	0	0	0	0	0	0	0	0	0	0	0	0	0	0	0	0	0	0	0	0	0	0	0	0	0	0	0	0	0
A0A8C0TDZ8	SR-related CTD associated factor 11	0	0	0	12.279	0	0	0	0	0	0	0	0	0	0	0	0	0	0	0	0	0	0	0	0	0	0	0	0	0	0	0	0	0	0	0	0	0	0	0	0	0	0	0	0	0	0	0	0
A0A8C0TEL7	Uncharacterized protein	0	0	0	0	0	0	0	0	0	0	0	0	0	0	0	0	0	0	0	0	0	0	0	0	0	0	0	0	0	0	0	0	0	0	0	0	0	0	0	0	0	0	0	0	0	0	0	0
A0A8C0TEP0	Neurofibromin 2	0	0	0	0	0	0	0	0	0	0	0	0	0	0	0	0	0	0	0	0	0	0	0	0	0	0	0	0	0	0	0	0	0	0	0	0	0	0	0	0	0	0	0	0	0	0	0	0
A0A8C0TES0	DnaJ heat shock protein family (Hsp40) member C24	0	0	0	0	0	0	0	0	0	0	0	0	0	0	0	0	0	0	0	0	0	0	0	0	0	0	0	0	0	0	0	0	0	0	0	0	0	0	0	0	0	0	0	0	0	0	0	0
A0A8C0TF60	S-phase cyclin A associated protein in the ER	0	0	0	0	0	0	0	12.6892	0	0	0	0	0	0	0	0	0	0	0	0	0	0	0	0	0	0	0	0	0	0	13.4246	0	0	0	0	0	0	13.1032	0	0	0	0	0	0	0	0	0	0
A0A8C0TF64	Uncharacterized protein	0	0	0	0	0	0	0	0	0	0	0	0	0	0	0	0	0	0	0	0	0	0	0	0	0	0	0	0	0	11.1626	0	0	0	0	0	0	0	0	0	0	0	0	0	0	0	0	0	0
A0A8C0TF80	Cadherin 8	0	0	0	12.4546	0	0	0	0	0	0	0	0	0	0	0	0	0	0	0	0	0	0	0	0	0	0	0	0	0	0	0	0	0	0	0	0	0	0	0	0	0	0	0	0	0	0	0	0
A0A8C0TG02	Transmembrane protein 119	0	0	0	0	0	0	0	0	0	0	0	0	0	0	0	0	0	0	0	12.694	0	0	0	0	0	12.2506	0	0	0	12.0422	0	0	0	0	0	0	0	0	0	0	0	0	0	0	0	0	0	0
A0A8C0TG42	Trafficking kinesin protein 1	0	0	0	0	0	0	0	0	0	0	0	0	0	0	15.182	13.68	0	0	0	0	0	0	0	0	0	0	0	0	0	0	0	0	0	0	14.9161	0	0	0	0	0	0	0	0	0	0	14.3166	0	0
A0A8C0TGR8	LIM domain only 3	0	0	12.761	0	13.3149	13.085	0	0	0	0	0	0	12.5086	0	0	0	0	0	0	11.9041	0	0	12.2972	0	0	0	0	0	0	0	0	0	13.635	0	0	0	0	13.1127	12.5894	0	0	0	12.508	0	0	12.5664	0	11.2748
A0A8C0TGU8	Plakophilin 3	0	0	0	0	0	0	0	0	0	0	0	0	0	0	0	0	0	0	0	0	0	0	0	0	0	0	0	0	0	0	0	0	0	13.3372	0	0	0	0	0	0	0	0	0	0	0	0	0	0
A0A8C0THC7	ARVCF delta catenin family member	0	0	0	0	0	0	0	0	0	0	0	0	0	0	0	0	0	0	11.4762	0	0	0	0	0	0	0	0	0	0	0	0	0	0	0	0	0	0	13.3821	0	0	11.4235	0	0	0	0	0	0	0
A0A8C0THX5	Uncharacterized protein	0	0	0	0	0	0	0	0	0	0	0	13.518	0	0	0	13.5203	0	0	0	0	13.7849	0	0	0	0	0	0	0	12.5181	0	0	0	0	0	0	0	0	0	0	0	0	0	0	0	0	0	0	0
A0A8C0TIA8	Olfactory receptor 4F6-like	0	0	0	0	0	0	0	0	0	0	0	0	0	0	0	0	0	0	0	0	0	0	0	0	0	0	0	0	0	0	0	12.4121	0	0	0	0	0	0	0	0	0	0	0	0	0	0	0	0
A0A8C0TJ60	Semaphorin 3E	12.5899	0	0	0	0	12.8367	0	0	0	0	0	0	0	0	0	0	0	0	0	0	0	0	0	0	0	0	0	0	0	0	0	0	0	0	0	0	0	0	0	0	0	0	0	0	0	13.0565	0	12.8489
A0A8C0TJ86	Uncharacterized protein	0	0	0	0	0	0	0	0	0	0	0	0	0	0	0	0	0	0	0	0	0	0	0	0	0	0	0	0	0	0	0	0	0	0	0	0	0	0	0	0	0	0	0	0	0	0	0	0
A0A8C0TJJ9	Septin 5	0	0	12.7678	0	0	0	0	0	0	0	0	0	0	0	0	0	0	0	0	0	0	0	0	0	0	0	0	0	0	0	0	0	0	0	0	0	0	0	0	0	0	0	0	0	0	0	0	0
A0A8C0TJN5	Uncharacterized protein	0	0	0	0	0	0	0	0	0	0	0	0	0	0	0	0	0	0	0	0	0	0	0	0	0	0	0	0	0	0	0	0	0	0	0	0	0	0	0	0	0	0	0	0	0	0	0	0
A0A8C0TJN7	Mannosidase beta	14.1944	0	13.069	0	0	0	0	0	0	0	0	0	0	0	0	0	0	0	11.6573	0	0	10.9091	0	11.9827	0	0	0	0	0	0	0	0	0	0	0	0	0	0	0	0	0	0	0	0	0	11.0581	0	0
A0A8C0TJS2	Myosin IG	0	0	0	0	0	0	12.5882	0	17.4264	0	0	0	0	0	0	0	0	0	0	0	0	0	0	0	0	0	12.3477	0	0	0	0	0	0	16.4479	0	0	0	0	0	0	0	0	0	0	0	0	0	0
A0A8C0TK41	SP110 nuclear body protein	0	12.6023	0	0	0	0	0	0	0	0	0	0	0	0	0	0	0	0	0	0	0	0	0	0	0	0	0	0	0	0	0	0	0	0	0	0	0	0	0	0	0	11.3538	0	0	0	14.4338	0	0
A0A8C0TKI1	Semaphorin 6D	0	0	0	0	0	0	0	0	0	0	0	0	0	0	11.5375	0	0	0	0	0	0	0	0	0	0	0	0	0	0	0	0	0	0	0	0	0	0	0	0	0	0	0	0	0	0	0	0	0
A0A8C0TKQ4	Nucleolus and neural progenitor protein	0	0	0	0	0	0	0	0	0	0	0	0	0	0	0	0	0	0	0	0	0	0	0	0	0	0	0	0	0	0	0	14.8393	0	0	0	0	0	0	0	0	0	0	0	0	0	0	0	0
A0A8C0TLX7	EPH receptor A5	0	0	13.3589	0	13.2843	0	13.8545	0	0	11.7945	0	11.3683	0	0	14.2869	0	0	0	0	14.8272	15.2457	0	0	0	0	0	13.0176	12.8619	15.1525	13.0597	13.6475	13.5523	14.0334	0	0	0	0	0	12.2013	12.7829	0	0	12.9732	0	0	0	0	11.9648
A0A8C0TMG4	Molybdenum cofactor synthesis 1	0	0	0	0	0	0	0	0	0	0	0	0	0	0	0	0	0	0	0	0	0	0	11.2775	0	0	0	0	0	0	0	0	0	0	0	0	0	0	0	0	0	11.3255	0	0	0	0	11.3845	0	0
A0A8C0TMI6	von Willebrand factor A domain containing 5B2	0	0	0	0	0	0	0	0	0	0	0	0	0	0	0	10.9018	0	0	0	0	0	0	0	0	0	0	13.1402	0	0	0	0	0	0	0	0	0	0	0	0	0	0	0	13.0188	0	0	0	0	0
A0A8C0TMR9	TBC1 domain family member 5	0	0	0	0	0	0	12.5409	0	0	0	0	0	0	10.871	0	0	0	0	0	10.9932	0	0	0	11.5796	0	11.2277	0	0	0	0	0	12.8451	0	0	0	0	0	0	0	0	0	0	0	12.597	0	0	0	0
A0A8C0TMU7	Uncharacterized protein	0	0	0	0	0	0	0	0	0	0	0	0	0	0	0	0	0	0	0	0	0	0	0	0	0	0	0	0	0	0	0	0	0	0	0	0	0	0	0	0	0	0	0	0	0	0	0	0
A0A8C0TNP8	Bone morphogenetic protein 1	0	0	0	0	0	0	0	0	0	0	0	0	0	0	0	0	0	0	0	0	0	0	0	0	0	0	0	0	0	0	0	0	0	0	0	0	0	0	0	0	0	0	0	0	0	0	0	0
A0A8C0TQW1	SET domain containing 5	15.2987	0	0	0	0	0	0	0	0	0	0	0	0	11.7295	0	0	14.4703	0	14.699	0	14.2176	0	0	0	0	0	0	0	0	0	0	0	15.0352	0	0	0	0	13.7917	0	13.7881	0	0	0	0	0	0	0	0
A0A8C0TQX4	Solute carrier family 12 member 7	0	0	0	0	0	0	0	0	0	0	0	0	0	0	0	0	0	0	0	0	0	0	0	0	0	0	0	0	0	0	0	0	0	0	0	0	0	0	0	0	0	0	0	0	0	0	0	0
A0A8C0TQX5	Uncharacterized protein	0	0	0	0	0	0	0	0	0	0	0	0	0	10.7066	0	0	0	0	0	0	10.6742	0	0	0	0	0	0	0	0	0	0	0	0	0	0	0	0	0	0	0	0	0	0	0	0	0	0	0
A0A8C0TRP4	Methyltransferase like 21C	0	0	0	0	0	0	0	0	0	0	0	0	0	0	0	0	0	0	12.9913	0	0	0	0	0	0	0	0	0	0	0	0	0	0	0	0	0	0	0	0	0	0	0	0	13.9646	0	0	0	0
A0A8C0TSB6	Regulatory factor X2	0	0	0	0	0	0	0	0	0	0	0	0	0	0	0	0	0	0	0	0	0	0	0	0	0	0	0	0	0	0	0	0	0	0	0	0	0	0	0	0	0	0	0	0	0	0	0	0
A0A8C0TSP3	High density lipoprotein binding protein	0	0	0	0	0	0	0	16.2481	0	15.0213	0	0	0	0	0	0	14.134	0	0	0	0	0	0	0	0	14.3078	0	14.1238	0	0	0	14.3733	0	0	0	0	0	0	0	0	0	0	17.0115	0	0	0	0	0
A0A8C0TSU5	Phospholipase B domain containing 2	0	0	0	0	0	0	0	0	0	0	0	0	0	10.9735	0	0	11.4319	0	0	0	0	11.629	0	0	10.4925	0	0	0	0	0	11.1667	0	0	0	0	0	0	0	0	0	0	10.9971	12.3928	11.9228	0	11.8651	0	0
A0A8C0TTA4	ATP binding cassette subfamily C member 9	12.1672	13.4037	13.0179	0	0	0	11.5541	0	0	0	0	11.0904	0	11.9154	0	0	0	11.357	0	0	0	0	0	10.2253	0	0	12.1216	0	0	0	0	0	0	0	11.8932	0	15.0919	0	0	0	14.5643	11.1875	10.6432	0	14.7612	0	14.5911	0
A0A8C0TTK5	TYRO3 protein tyrosine kinase	0	0	10.7127	0	0	14.4993	0	0	0	0	0	0	0	0	0	0	0	0	0	0	0	0	0	0	0	0	0	0	0	0	0	0	0	0	0	0	0	0	0	0	0	0	0	0	0	0	0	0
A0A8C0TTQ0	B cell linker	0	15.7091	0	15.6122	15.5956	15.4889	0	0	0	0	0	0	0	0	0	0	0	0	0	0	0	0	0	0	0	0	0	0	0	0	0	0	0	0	0	0	0	0	10.0363	0	0	0	0	0	0	0	0	0
A0A8C0TTY0	Uncharacterized protein	0	14.1863	0	0	0	0	0	0	0	11.1075	0	11.6591	0	0	0	12.2978	13.2805	12.8213	0	12.4946	12.7657	0	12.9801	0	0	12.8652	0	0	0	0	12.2946	0	0	13.5062	0	12.6203	0	11.525	12.6377	0	0	0	0	0	0	0	0	0
A0A8C0TUB0	Ceramide synthase 6	0	0	0	0	0	0	0	0	11.0204	0	0	0	0	0	0	0	0	0	0	0	10.3902	0	0	0	0	0	0	0	0	0	0	0	0	0	0	0	0	0	0	0	0	0	0	0	0	0	0	0
A0A8C0TUK1	Uromodulin like 1	0	0	0	0	0	0	0	0	0	0	0	0	0	0	0	0	0	0	0	11.2828	0	0	0	0	0	0	0	0	0	0	0	0	0	0	0	0	0	0	0	0	0	0	0	0	0	0	0	0
A0A8C0TUQ4	Zinc finger MIZ-type containing 1	0	0	0	0	0	0	0	0	0	0	0	0	0	0	0	0	0	0	0	9.98214	0	0	0	9.28519	0	0	0	0	0	0	0	0	0	0	0	0	0	0	0	0	0	0	0	0	0	0	0	0
A0A8C0TUV5	Sortilin related VPS10 domain containing receptor 3	0	0	0	0	0	0	0	0	0	0	0	0	0	0	0	0	0	0	0	0	0	0	11.4824	0	0	0	0	0	0	11.629	0	0	13.7097	0	0	0	0	0	0	11.0906	0	0	0	0	0	0	0	0
A0A8C0TV13	Cartilage intermediate layer protein	0	0	0	13.2447	13.7382	0	0	0	11.9962	0	0	0	0	0	14.9314	0	0	0	0	12.8107	0	0	0	11.6966	0	13.8418	0	0	0	0	0	0	0	0	0	0	14.0626	0	0	0	0	10.8899	0	0	11.8114	13.1181	0	0
A0A8C0TVP2	SOS Ras/Rac guanine nucleotide exchange factor 1	13.5706	0	0	13.9365	13.2086	0	12.6644	12.9791	11.3665	13.7697	0	0	0	11.9228	0	0	10.7522	0	0	12.0503	0	0	0	0	0	0	15.1263	0	0	0	10.2971	12.0129	12.1972	0	10.5068	11.3771	0	13.245	0	0	0	11.6974	0	0	0	10.4503	0	0
A0A8C0TVX0	Pleckstrin homology domain containing M3	0	0	0	0	0	0	0	0	0	0	14.2897	13.7669	13.774	13.2328	0	12.6903	14.1773	13.8886	0	0	12.1608	13.384	10.8049	0	0	12.6203	12.8322	12.7343	0	12.7552	13.3136	12.9182	0	12.8478	12.8199	14.0564	13.881	12.1035	12.641	0	0	12.1226	14.1344	13.456	12.4132	0	0	13.2427
A0A8C0TW34	Uncharacterized protein	0	0	0	0	0	0	0	0	0	10.8454	0	0	0	0	0	0	0	0	0	0	0	0	0	0	0	0	0	0	0	0	0	0	0	0	0	0	0	0	0	0	0	0	0	0	0	0	0	0
A0A8C0TWB8	Calcium voltage-gated channel auxiliary subunit alpha2delta 4	0	0	0	0	0	0	0	0	0	0	0	0	0	0	0	0	0	0	0	0	0	0	0	0	0	0	0	0	0	0	0	0	0	0	0	0	0	0	0	0	0	0	0	0	0	0	0	0
A0A8C0YR50	Tripartite motif containing 41	0	0	0	0	0	11.9986	0	0	0	0	0	0	0	0	0	0	0	0	0	0	0	0	0	0	0	0	0	0	0	0	0	0	0	0	0	0	0	0	0	0	0	0	0	0	0	12.5714	0	0
A0A8C0YTL9	FERM domain containing 4B	0	0	0	0	0	0	0	0	0	0	0	14.1551	0	0	13.6656	13.3939	14.0924	12.71	13.5553	0	14.0454	0	13.917	12.3909	14.0227	14.0431	13.3784	12.5256	14.1951	14.4624	0	0	0	0	13.3873	0	0	0	13.7048	0	0	13.4605	0	0	0	0	0	0
A0A8C0YU82	Serine/threonine kinase 11 interacting protein	0	0	0	0	0	0	0	0	0	0	0	0	0	0	0	0	14.263	0	0	0	0	0	13.7304	0	0	0	0	12.7459	0	14.1912	0	0	0	0	0	0	0	0	0	14.12	13.3102	0	0	0	12.768	0	0	0
A0A8C0YV97	Docking protein 4	0	0	0	0	0	0	0	0	0	0	0	0	0	0	0	0	0	0	0	0	0	0	0	0	0	0	0	0	0	0	0	0	0	0	0	0	0	0	0	0	0	0	0	0	0	0	0	0
A0A8C0YVD0	Uncharacterized protein	0	0	0	0	0	0	0	0	0	0	0	0	0	0	0	0	0	0	0	0	0	0	0	0	0	0	0	0	0	0	0	0	0	0	0	0	0	0	0	0	0	0	0	0	0	0	0	0
A0A8C0YWP6	Glycoprotein M6B	0	0	0	0	0	0	0	0	0	0	11.7037	0	0	0	0	0	0	0	0	0	0	0	0	0	0	0	0	0	0	0	0	0	0	0	0	0	0	0	0	0	11.8128	0	0	0	0	0	0	0
A0A8C0YX36	Receptor-binding cancer antigen-expressed on SiSo cells	0	0	0	0	0	0	0	0	0	0	0	0	0	0	0	0	0	0	0	0	0	0	0	0	0	0	0	0	0	0	0	0	0	0	0	0	0	0	0	0	0	0	0	0	0	0	0	0
A0A8C0YXG1	SAM and HD domain containing deoxynucleoside triphosphate triphosphohydrolase 1	0	0	0	0	0	0	0	0	0	0	0	0	0	0	0	0	0	0	0	0	11.8375	0	0	0	0	0	0	0	0	11.1847	0	0	0	0	0	0	0	0	0	0	0	0	0	0	0	0	13.6099	0
A0A8C0YXZ2	Engulfment and cell motility 1	0	0	0	0	0	0	0	0	0	0	0	0	0	12.3438	13.1234	0	0	0	11.6321	0	12.0721	0	0	0	12.6599	0	0	11.7507	0	0	0	0	0	0	0	0	0	0	0	12.4595	0	0	12.8861	0	0	0	0	0
A0A8C0YY13	Rho GTPase activating protein 42	13.7737	13.2517	0	12.7261	14.1614	0	0	0	12.9859	12.1515	12.6914	11.8696	0	0	14.7855	0	0	0	13.9623	0	0	0	0	0	13.909	0	0	0	0	0	0	13.414	0	0	0	13.7567	13.128	12.0243	0	0	0	13.774	0	14.4142	14.1884	0	0	0
A0A8C0YZ20	Uncharacterized protein	0	0	0	0	0	0	10.1302	0	0	0	0	0	0	0	0	0	0	0	0	0	0	0	0	0	9.41931	0	0	0	0	0	0	0	0	0	0	0	0	0	0	0	0	0	0	0	0	0	0	0
A0A8C0YZA0	Transmembrane protein 185A	0	0	0	0	0	0	12.983	0	0	0	0	0	0	0	0	0	0	0	0	0	0	0	11.6928	0	0	0	0	0	11.3536	0	0	0	0	0	0	0	0	0	0	0	0	0	0	0	11.0305	11.9744	11.8788	0
A0A8C0YZB2	Cytochrome b561 family member D1	0	0	0	0	0	0	0	0	0	0	0	0	0	0	0	0	0	0	0	0	0	0	0	0	0	0	0	0	0	0	0	0	0	0	0	0	0	0	0	0	0	0	0	0	0	0	0	0
A0A8C0YZT8	Regucalcin	0	0	0	0	0	0	0	0	0	0	0	0	0	0	0	0	0	0	0	0	0	0	0	0	0	0	0	0	0	0	0	0	0	0	0	0	0	0	0	0	0	0	0	0	0	0	0	0
A0A8C0Z007	APAF1 interacting protein	0	0	0	0	0	0	0	0	0	0	0	0	11.948	0	0	0	0	0	14.8573	0	0	0	0	0	0	0	0	12.0368	0	0	0	0	0	0	0	0	0	0	0	0	0	0	0	0	0	0	0	11.7659
A0A8C0Z009	ALMS1 centrosome and basal body associated protein	0	17.5446	0	0	15.1489	0	10.7949	14.2465	14.1018	0	0	14.8562	0	14.7412	0	0	0	0	0	11.5879	0	12.3157	15.1351	11.7102	0	13.6441	0	10.9646	0	0	0	0	0	0	13.1072	0	0	0	0	0	12.8747	10.2087	0	15.4174	0	11.6302	0	0
A0A8C0Z0C1	Uncharacterized protein	0	0	0	0	0	0	0	0	0	0	0	0	0	0	0	0	0	0	0	0	0	0	0	0	0	0	0	0	0	0	0	0	0	0	0	0	0	0	0	0	0	0	0	0	0	0	0	0
A0A8C0Z0C9	Uncharacterized protein	0	0	13.1535	0	0	0	0	0	0	0	0	0	14.7339	0	0	0	0	0	14.0593	15.1321	14.6662	0	0	0	0	0	0	0	0	0	14.5824	15.5098	15.8126	0	14.7047	0	0	14.5568	0	0	14.6229	0	14.8264	0	0	0	0	0
A0A8C0Z0X8	MARVEL domain containing 3	0	0	0	0	0	0	0	0	0	0	0	0	0	0	0	0	0	0	0	0	0	0	0	0	0	0	0	0	0	0	0	0	0	0	11.3601	0	0	0	0	0	0	0	0	0	0	0	11.2905	0
A0A8C0Z191	Tripartite motif containing 29	0	0	0	0	0	0	0	0	0	0	0	0	0	0	0	0	0	0	13.4745	0	0	0	0	0	0	0	0	0	0	0	0	0	0	0	0	0	0	0	0	0	0	0	0	0	0	0	0	0
A0A8C0Z1F5	Stomatin like 1	0	0	0	0	0	0	0	0	0	0	0	0	0	0	0	0	0	0	0	0	0	0	0	0	0	0	0	0	0	0	0	0	0	0	0	0	0	0	0	0	0	0	0	0	0	0	0	0
A0A8C0Z1L2	Uncharacterized protein	0	0	0	0	0	0	0	0	13.633	0	0	0	0	0	0	0	0	12.4477	0	0	0	0	0	0	0	0	0	0	0	0	0	0	0	0	0	0	0	0	0	0	13.539	0	0	0	0	0	0	0
A0A8C0Z1T0	Transketolase	0	0	0	0	0	0	0	0	0	0	0	0	0	0	0	0	0	0	0	12.6899	0	0	0	0	0	14.9448	0	0	0	0	0	0	13.909	0	0	0	0	0	14.5489	0	0	0	0	12.9297	0	0	0	14.4171
A0A8C0Z1U1	Putative 60S ribosomal protein L37a	0	0	0	13.9884	0	0	0	0	0	0	0	0	0	0	0	0	0	0	12.1293	13.7535	12.9384	0	13.8594	0	0	13.3529	0	0	0	0	0	13.9034	0	0	0	0	14.0841	13.5643	13.9659	0	0	0	0	11.9067	14.1341	0	0	0
A0A8C0Z2S6	Sperm tail PG-rich repeat containing 2	0	13.2537	10.5798	0	0	0	0	0	0	0	0	0	0	0	0	0	0	0	0	0	0	0	0	0	0	0	0	0	0	0	0	0	0	0	0	0	0	13.4476	13.2219	0	0	0	0	0	0	0	0	0
A0A8C0Z2V3	Complexin 3	0	0	0	0	0	0	11.867	0	0	0	0	0	0	0	0	0	11.3608	0	0	0	0	0	0	0	0	0	0	0	0	0	12.1166	0	0	11.5461	0	0	0	0	0	0	0	0	0	0	0	12.2492	0	0
A0A8C0Z2Z7	Uncharacterized protein	0	0	0	13.1911	0	0	0	0	0	13.4407	0	0	0	13.732	0	13.7043	0	0	0	0	12.6429	14.1696	0	0	0	12.2007	0	12.4168	0	0	0	12.5935	0	0	0	0	0	12.187	0	0	11.958	0	0	12.7085	0	0	0	0
A0A8C0Z349	Tyrosyl-tRNA synthetase 1	0	0	0	12.3168	0	0	0	0	13.207	10.5639	0	0	0	9.6799	0	0	0	0	0	11.2193	0	0	0	0	0	0	0	0	13.7911	0	0	0	0	0	0	0	0	0	0	0	0	0	13.29	0	0	0	0	0
A0A8C0Z3G1	Uncharacterized protein	0	0	0	0	0	0	0	0	0	0	0	0	0	0	0	0	0	0	0	0	0	0	0	0	0	0	10.9758	0	0	0	0	0	0	0	0	0	0	0	11.9019	0	0	0	0	0	0	0	0	0
A0A8C0Z3R7	Stabilin 2	0	0	0	0	0	0	0	12.7304	0	0	0	0	11.9041	0	0	17.1623	0	0	15.491	0	11.0774	12.315	0	0	18.2181	18.1765	17.2907	16.406	12.3693	16.8148	0	12.2955	0	17.5783	16.9747	17.7191	13.0065	0	17.3557	11.1096	16.257	16.2228	17.4465	0	0	0	10.7227	0
A0A8C0Z3U0	WNK lysine deficient protein kinase 3	0	0	0	0	10.503	0	0	0	0	0	0	0	10.6239	10.8646	0	0	0	0	0	0	0	0	0	0	0	0	0	0	0	0	0	0	0	0	0	0	0	0	0	0	0	0	0	0	0	0	0	9.88882
A0A8C0Z3Z8	Protein phosphatase, Mg2+/Mn2+ dependent 1M	0	0	0	0	0	0	0	0	0	0	0	0	0	0	0	0	0	0	0	0	0	0	0	0	0	0	0	0	0	0	0	0	0	0	0	0	0	0	0	0	0	0	0	0	18.1603	0	0	0
A0A8C0Z4D5	Uncharacterized protein	0	0	0	0	0	0	0	0	0	0	0	0	0	0	0	0	0	0	0	0	0	0	0	0	0	0	0	0	0	0	0	0	0	0	0	0	0	0	0	0	0	0	0	0	0	0	0	0
A0A8C0Z4F3	USH1 protein network component harmonin	0	0	14.2122	15.206	14.4574	13.2478	0	12.2862	0	0	0	12.5869	0	0	0	0	0	0	0	0	0	0	0	0	0	0	10.0013	0	0	0	0	0	11.9352	0	0	0	0	0	0	11.8594	0	0	0	0	0	0	0	0
A0A8C0Z4U7	Methionine sulfoxide reductase A	0	0	0	0	0	0	0	0	0	0	0	0	0	0	0	0	0	0	0	0	0	0	0	0	0	0	0	0	0	0	0	0	10.4134	0	0	0	0	0	0	0	0	0	0	0	0	0	0	0
A0A8C0Z504	Bone morphogenetic protein 1	14.3912	15.3983	14.6699	11.8533	13.6617	0	0	13.2584	12.8767	0	0	10.595	0	10.8224	0	11.4462	0	10.7505	0	0	0	11.8016	12.3585	15.3298	0	12.4232	15.9796	0	12.3968	11.2223	0	13.3024	0	0	0	15.1495	12.2955	0	0	0	0	9.35418	0	0	0	0	10.479	15.7005
A0A8C0Z549	Myosin XVIIIA	0	0	14.5432	12.4928	15.703	12.7669	14.2753	0	0	0	0	0	0	0	0	0	11.1614	0	11.7823	0	10.9281	0	0	0	0	12.9644	10.6618	0	0	0	13.0527	0	0	0	11.3348	0	0	0	0	11.6268	0	0	0	0	0	0	0	0
A0A8C0Z574	RBBP8 N-terminal like	0	0	0	0	0	12.6014	12.7618	0	11.5967	0	0	0	0	11.3457	0	0	0	0	0	0	0	0	0	0	0	0	0	0	0	0	0	0	0	11.735	0	0	0	0	0	0	0	0	0	0	0	0	0	0
A0A8C0Z5U5	Uncharacterized protein	0	0	0	0	0	0	0	0	0	0	0	0	0	0	0	0	0	0	0	0	0	0	0	0	0	0	0	0	0	0	0	0	0	0	0	0	0	0	0	0	0	0	0	0	0	0	0	0
A0A8C0Z648	Uncharacterized protein	0	0	0	0	0	0	0	0	0	0	0	0	0	0	0	0	0	0	0	0	0	0	0	0	0	0	0	0	0	0	0	0	0	0	0	0	0	0	0	0	0	0	0	0	0	0	0	0
A0A8C0Z6B0	KIAA2012	0	0	0	0	0	0	0	0	10.4043	0	0	0	0	0	0	0	12.752	0	13.1717	0	0	13.3602	0	13.2159	11.1629	0	0	12.5116	0	12.5585	0	0	0	0	13.1375	0	0	0	0	0	13.588	0	0	0	0	0	0	0
A0A8C0Z708	Tyrosylprotein sulfotransferase 2	0	0	0	0	0	0	0	0	0	0	0	0	0	0	0	0	0	0	0	0	0	0	0	0	0	0	0	0	0	0	0	0	0	0	0	0	0	0	0	0	0	0	0	0	0	0	0	0
A0A8C0Z745	SON DNA binding protein	0	0	0	0	12.6961	0	0	0	0	0	0	0	0	0	0	0	0	0	0	0	0	0	0	0	0	0	0	0	0	0	0	0	0	0	0	0	0	0	0	0	0	0	0	0	0	0	0	0
A0A8C0Z762	R3H domain and coiled-coil containing 1 like	0	0	0	0	0	0	0	0	0	0	0	0	0	0	0	0	0	0	0	0	0	0	0	0	0	0	0	0	0	0	0	0	0	0	0	0	0	0	10.8233	0	0	0	0	0	0	0	0	0
D2IJT7	Kallikrein-related peptidase 9 variant 1	0	0	0	0	0	0	0	0	0	0	13.5661	13.7209	13.4458	0	13.5719	0	0	0	0	0	0	0	0	0	0	0	0	0	0	0	0	0	0	0	0	0	0	0	0	0	0	0	0	0	0	0	0	0
D5G335	Apolipoprotein E4 (Fragment)	0	0	14.4911	0	0	0	0	0	0	0	0	0	0	0	0	0	0	0	0	0	0	0	0	0	0	0	0	0	0	0	0	0	0	0	0	0	0	0	0	0	0	0	0	0	0	0	0	0
D5IGF6	SPARC-like modular calcium binding 2 protein (Fragment)	0	0	0	0	0	0	0	13.7157	0	0	0	0	0	0	0	12.3301	0	0	0	0	0	0	0	0	0	0	0	0	0	0	0	0	0	0	0	0	0	0	0	0	0	0	11.8764	0	0	0	0	0
E2QSP2	Sperm acrosome associated 9	12.1666	0	0	0	0	0	0	0	0	0	0	0	0	0	0	0	0	0	0	11.5849	0	0	0	0	16.4675	0	0	0	0	0	0	0	12.9462	0	0	0	0	0	0	0	0	0	0	0	0	0	0	0
E2QTE3	Endoplasmic reticulum-golgi intermediate compartment 1	0	0	0	0	0	0	0	0	0	0	0	0	0	0	0	13.6027	0	0	0	0	0	0	0	0	0	0	11.5064	0	0	0	0	0	0	0	0	0	0	0	0	0	0	0	0	14.7016	0	13.5324	13.5486	0
E2QU66	Progonadoliberin [Cleaved into: Gonadoliberin (Gonadotropin-releasing hormone) (GnRH) (Luliberin) (Luteinizing hormone-releasing hormone) (LH-RH); GnRH-associated peptide (GnRH-associated peptide)]	0	0	0	0	0	0	0	0	0	0	0	0	0	0	0	0	0	0	0	0	0	0	0	0	0	0	0	0	0	0	0	0	0	0	0	0	0	0	0	0	0	0	0	0	0	0	0	0
E2QUN0	Solute carrier organic anion transporter family member	0	0	13.0146	0	0	0	0	12.0337	0	0	0	0	0	0	0	0	0	0	12.157	0	0	0	0	0	0	0	0	0	0	0	0	0	0	0	0	0	0	12.4347	0	0	0	0	0	0	0	0	0	0
E2QUU3	HECT-type E3 ubiquitin transferase (EC 2.3.2.26)	11.085	0	0	12.6269	12.5366	14.2227	0	0	13.5211	13.3719	15.1126	16.2415	15.4879	13.1105	16.1587	13.089	14.7942	11.8479	12.6582	14.0798	16.9875	10.2051	14.7144	14.8605	0	13.7038	14.8148	12.6384	14.1329	0	12.9932	14.019	13.8651	15.7393	11.8602	15.2913	11.1097	11.7475	0	15.1732	15.0158	0	13.3809	13.4297	0	15.8892	13.0429	0
E2QW08	Phosphatidylinositol-4,5-bisphosphate 3-kinase (EC 2.7.1.153)	13.9574	0	0	0	0	0	12.7271	0	0	0	0	0	0	0	0	0	0	0	0	0	0	0	0	0	0	0	0	0	0	0	0	0	0	0	0	0	0	0	0	0	0	0	0	0	0	0	0	0
E2QW32	Pseudouridine synthase 1	0	0	0	0	0	0	0	0	0	0	0	0	0	15.0666	0	0	0	0	0	0	0	0	0	0	0	0	0	0	0	0	0	0	0	0	0	0	0	0	0	0	14.2487	0	0	0	14.9614	0	0	0
E2QW80	Diacylglycerol kinase (DAG kinase) (EC 2.7.1.107)	0	0	0	0	0	0	0	0	0	0	0	0	0	0	0	0	0	0	0	0	0	0	0	0	0	0	0	0	0	0	0	0	0	0	0	0	0	0	0	0	0	0	0	0	0	0	0	0
E2QWW2	Ras association domain family member 10	0	0	0	0	0	0	0	0	0	0	0	0	0	0	0	11.3728	0	0	0	0	0	0	0	0	0	0	0	0	0	0	0	0	0	0	0	0	0	0	0	0	0	0	0	0	0	0	0	0
E2QX66	Caspase recruitment domain family member 6	0	0	0	0	0	0	0	0	0	0	0	0	0	0	10.4311	0	0	0	10.9654	0	0	0	0	10.4511	0	0	0	0	0	0	0	0	0	0	0	0	0	0	0	0	0	0	0	11.1804	0	13.7488	0	0
E2QY27	Plexin C1	0	0	0	0	12.8989	12.3334	0	0	0	0	0	0	14.9863	13.9951	0	0	0	0	0	0	12.1687	0	0	0	13.7886	0	0	0	0	0	0	0	13.2522	11.8967	0	11.3365	0	0	12.0583	0	0	14.061	14.4836	14.5253	11.1744	13.3551	12.4743	12.8769
E2QYC3	TM2 domain containing 1	0	0	0	0	0	0	0	0	0	0	0	0	0	0	0	0	0	0	0	0	0	0	0	0	0	0	13.9273	0	11.1873	0	0	0	0	0	0	0	0	0	0	0	0	0	0	0	0	0	0	0
E2QYH0	NECAP endocytosis associated 2	0	0	0	0	0	0	0	0	0	0	0	0	0	0	0	12.1336	0	0	0	0	0	0	0	0	0	0	0	0	0	0	0	0	0	0	0	0	0	0	0	0	0	0	0	0	0	0	0	0
E2QYN2	Nuclear factor 1	0	0	0	0	0	0	0	0	0	0	0	0	0	12.5974	13.1278	0	0	11.362	0	0	0	0	11.5697	0	12.7615	0	0	12.7652	12.8343	12.929	0	0	0	0	0	12.7211	0	0	0	13.18	13.053	0	0	0	12.9491	13.7616	0	0
E2QYS4	Pantetheinase	0	0	0	0	0	0	0	0	0	0	0	0	0	0	0	0	0	0	0	0	0	0	0	0	0	0	0	0	0	0	0	0	0	0	0	0	0	0	0	0	0	0	0	0	0	0	0	0
E2QYX1	Phosphoglycerate mutase (EC 5.4.2.11) (EC 5.4.2.4)	0	0	0	0	0	0	0	0	0	0	0	0	0	0	0	0	0	0	0	0	0	0	0	0	0	0	0	0	0	0	0	0	0	0	0	0	0	0	0	0	0	0	0	0	0	0	0	0
E2QZR1	Protein Spindly (Coiled-coil domain-containing protein 99) (Spindle apparatus coiled-coil domain-containing protein 1)	0	0	0	0	0	12.7732	0	12.5217	12.7785	0	0	0	0	0	13.6717	0	0	12.0884	0	12.1716	12.2348	0	12.8517	12.4969	12.665	0	0	0	0	13.0762	0	0	0	12.7632	11.0382	0	12.03	13.3411	16.091	0	0	12.7169	0	13.8608	14.5646	0	13.186	13.2516
E2R073	Ganglioside induced differentiation associated protein 1	12.053	0	0	0	0	0	0	0	0	0	0	0	11.2038	0	0	0	0	11.3562	0	12.8453	0	0	0	0	0	0	0	0	0	0	13.9561	11.8438	0	0	0	0	0	0	0	0	11.3387	0	12.2588	13.5981	0	11.8311	0	0
E2R0D7	Collagen type VI alpha 6 chain	0	11.8552	0	0	10.3353	0	0	0	11.7235	11.8677	12.8194	12.6364	12.2044	10.2467	0	0	12.7038	0	0	0	0	0	0	0	0	0	0	0	12.2688	0	0	0	13.2333	14.3052	12.4476	0	13.0724	0	0	11.4189	0	0	14.2551	0	0	0	12.9306	0
E2R0N8	Brevican	0	0	0	0	0	0	0	0	0	0	0	0	0	0	0	0	0	0	0	0	0	13.1383	0	0	0	0	0	0	12.3465	10.4267	0	0	0	0	0	0	0	0	0	0	0	0	0	0	0	0	0	0
E2R1R4	Uncharacterized protein	0	0	13.2698	0	0	0	0	0	0	0	0	0	0	0	0	0	0	0	0	0	0	0	0	0	0	0	0	0	0	0	0	0	0	0	0	0	0	13.3927	0	0	0	0	0	0	0	0	0	0
E2R3G8	Transcription initiation factor IIA gamma chain	0	0	0	0	0	0	0	0	0	0	0	0	0	0	0	0	0	0	0	11.8062	0	0	0	0	0	0	0	0	0	0	0	0	0	0	0	0	11.7645	0	0	0	0	0	0	0	0	12.8065	0	0
E2R3Z9	MARVEL domain containing 2	15.2588	0	0	0	0	0	0	13.9115	0	0	0	0	0	0	0	0	0	0	0	0	0	0	0	0	0	0	0	0	0	0	0	0	0	0	0	0	0	0	0	0	0	0	0	0	0	0	0	0
E2R4G7	Zinc finger protein 567	0	14.7942	0	0	0	11.9035	0	9.3812	0	0	10.8177	0	0	0	0	0	0	11.2685	0	0	0	0	0	0	12.0063	0	0	0	0	10.504	0	0	0	0	14.8301	0	0	0	0	0	0	0	0	11.479	0	0	13.5687	0
E2R4J4	Leiomodin 3	0	0	0	0	0	0	0	0	0	0	0	0	0	0	0	0	0	0	0	0	0	0	0	0	0	0	0	13.9873	0	13.2389	0	0	0	0	0	0	11.537	0	0	0	0	0	0	0	0	0	0	0
E2R553	BMERB domain containing 1	0	0	0	0	0	0	0	0	0	0	0	0	0	0	14.1801	0	0	0	0	0	0	0	0	0	0	0	0	0	0	0	0	0	0	0	0	0	0	0	0	0	0	0	0	0	0	0	0	0
E2R6Z2	Protein-tyrosine-phosphatase (EC 3.1.3.48)	0	0	0	0	0	0	16.617	0	0	10.2174	0	0	0	0	0	10.1728	0	0	11.5664	0	0	0	0	0	0	0	0	0	0	0	0	0	0	0	0	0	10.2921	0	0	0	0	0	11.9061	12.1765	0	0	0	0
E2R798	Mitochondrial ribosomal protein S34	0	0	0	0	0	0	0	0	0	0	0	0	0	0	0	0	0	0	0	14.1322	0	0	0	0	0	0	0	0	12.135	0	0	0	0	0	0	0	0	0	0	0	0	0	0	0	10.9154	0	0	0
E2R7K4	G protein subunit gamma 13	0	0	0	0	0	0	0	0	0	0	0	0	0	0	0	0	0	0	0	0	0	0	0	0	0	0	0	0	0	0	0	0	0	0	0	0	0	0	0	0	0	0	0	0	0	0	0	0
E2R7Y0	Septin	0	0	0	0	0	0	0	0	0	0	0	0	0	0	0	0	0	0	0	0	0	0	0	0	0	0	0	0	11.406	0	0	0	0	10.0331	0	0	0	0	0	0	0	0	0	0	0	0	0	0
E2R8X4	Centromere protein H	10.8025	0	0	0	0	0	0	10.2096	0	0	0	0	0	0	0	0	0	0	0	0	0	0	0	0	0	0	0	0	0	0	0	0	0	0	0	0	0	0	0	0	0	0	0	0	0	0	10.6661	0
E2R923	Solute carrier family 26 member 11	0	0	0	0	0	0	0	0	0	0	0	0	12.0702	0	0	0	0	0	12.501	0	0	0	0	0	0	0	0	0	0	0	0	0	0	0	10.7787	0	0	0	0	0	0	0	0	0	0	0	0	0
E2R9B8	Coiled-coil domain containing 12	0	0	0	0	0	0	0	0	0	12.3921	0	12.9169	14.7763	0	0	13.3565	0	12.7269	0	13.0025	0	0	0	0	0	0	0	0	0	0	0	0	0	0	0	0	0	0	0	0	0	0	0	0	0	0	0	0
E2R9C9	Adenosine deaminase tRNA specific 2	0	0	0	0	0	0	0	0	0	0	0	0	0	0	0	0	0	0	0	0	0	0	0	0	0	0	0	0	0	0	0	0	0	0	0	0	0	0	0	0	0	0	0	0	0	0	0	0
E2R9R8	Ninein	0	0	0	0	0	0	0	0	0	0	0	0	10.8988	0	0	0	0	0	0	0	0	0	0	0	0	0	0	0	0	0	0	0	0	0	0	0	12.2672	0	0	0	0	0	11.7354	0	0	0	12.4066	0
E2RA41	TIA1 cytotoxic granule associated RNA binding protein like 1	0	0	0	0	0	0	0	0	0	0	0	0	0	0	0	0	0	0	0	0	0	0	0	0	0	0	0	0	0	0	0	0	0	0	0	0	0	0	0	0	0	0	0	0	0	0	0	0
E2RAC3	Solute carrier family 22 member 9	0	0	0	0	0	0	0	0	0	0	0	0	0	0	0	0	0	0	0	0	0	0	0	0	0	0	0	0	0	0	0	0	0	0	0	0	0	0	0	0	0	0	0	0	0	0	0	0
E2RBC3	Tubulin alpha chain	0	0	0	0	0	0	0	0	0	0	0	0	0	0	0	0	0	11.3249	0	0	0	0	0	0	0	0	0	0	0	0	0	0	0	0	0	0	0	0	0	0	0	0	0	0	0	0	0	0
E2RBH1	Prolactin regulatory element binding	0	0	0	0	0	19.5075	19.9342	18.6285	18.6377	15.6824	15.3511	0	17.054	16.6555	16.9644	0	0	0	0	0	0	0	0	0	0	0	0	0	0	0	0	0	0	18.5737	17.0505	18.2621	0	17.2495	16.952	0	0	17.1043	0	0	0	18.6537	0	0
E2RC17	Protein zwilch homolog	0	0	0	0	0	0	0	0	0	0	0	0	0	0	0	0	0	0	0	0	0	0	0	0	0	0	0	0	0	0	0	0	15.8048	12.226	0	0	0	0	0	0	0	0	0	0	0	0	0	0
E2RC59	Phosphatidylinositol-4-phosphate 5-kinase type 1 beta	0	0	0	0	0	0	0	0	0	0	0	0	0	0	0	0	0	0	0	0	0	0	0	0	0	0	0	0	0	0	0	0	0	0	0	0	0	0	0	0	0	0	0	0	0	0	0	0
E2RCA0	1-acyl-sn-glycerol-3-phosphate acyltransferase (EC 2.3.1.51)	0	0	0	0	0	0	0	0	0	0	0	0	0	0	11.5642	0	0	0	0	0	0	0	0	0	0	0	0	0	0	0	0	0	0	0	0	0	0	0	0	0	0	0	0	0	0	0	0	11.3395
E2RCP9	26S proteasome non-ATPase regulatory subunit 2	0	0	0	0	0	0	0	0	0	0	0	0	0	0	0	0	0	0	0	0	0	0	0	0	0	0	0	0	0	0	0	14.007	0	0	0	0	13.7159	0	0	0	0	13.4164	0	0	0	0	0	0
E2RCR5	G protein-coupled receptor 173	0	0	0	0	0	0	0	0	0	0	0	0	0	11.0065	0	0	0	0	0	0	0	0	0	0	0	0	0	0	0	0	0	0	0	0	0	0	0	0	0	0	0	0	0	0	0	0	0	0
E2RCU2	Phosphodiesterase (EC 3.1.4.-)	0	0	0	0	0	0	15.209	0	0	0	14.1012	0	0	0	0	0	0	0	0	0	0	0	0	0	0	0	0	0	0	0	0	14.0631	0	0	0	0	0	0	0	0	0	0	0	0	0	0	0	0
E2RCX9	CYFIP related Rac1 interactor B	0	0	0	0	0	0	0	0	0	0	0	0	0	0	0	0	0	0	0	0	0	0	0	0	0	0	0	0	0	0	0	0	0	0	0	0	0	0	0	0	0	0	0	0	0	0	0	0
E2REZ2	TBC1 domain family member 16	0	0	0	0	0	0	0	0	0	0	0	0	0	12.128	0	0	0	0	0	13.6766	0	0	14.9158	0	0	0	11.9786	0	0	12.6873	0	0	0	0	0	14.2833	0	0	0	0	0	0	0	0	0	0	0	0
E2RFL5	60S ribosomal protein L37	0	0	0	0	0	0	0	0	0	0	13.1261	0	0	0	14.2184	0	0	0	0	0	0	12.9029	0	0	0	0	12.9624	13.5948	0	0	0	0	0	0	0	0	0	0	0	0	9.9847	0	0	0	0	0	0	0
E2RGA7	Uncharacterized protein	0	0	15.5928	12.9687	0	0	0	12.6592	0	0	12.5127	14.3716	0	0	12.9695	0	12.7118	12.1175	0	0	0	12.9425	0	0	13.6149	0	0	0	11.0692	0	0	0	0	0	13.5612	0	0	0	0	11.8124	0	0	0	16.042	13.2928	13.1259	15.3611	0
E2RHL6	Uncharacterized protein	0	0	0	12.1856	0	0	13.9277	0	0	0	0	0	0	11.4017	0	10.423	0	0	0	0	0	0	0	0	0	0	0	0	10.4842	0	0	0	0	0	0	0	0	0	0	0	0	0	0	0	0	0	0	0
E2RIH6	Uncharacterized protein	0	0	0	0	0	0	0	0	0	0	0	0	0	0	0	0	0	0	0	0	0	0	0	0	0	0	0	0	0	0	0	0	0	0	0	0	0	0	0	0	0	0	0	0	0	0	0	0
E2RIQ0	Protein FAM118B	0	0	0	0	0	0	0	13.3837	0	0	0	0	0	0	0	0	0	0	0	13.2112	13.895	0	0	0	0	0	0	0	0	0	0	13.8995	0	0	0	13.434	0	0	0	0	0	0	0	0	14.1038	0	0	13.6477
E2RJ04	Myelin associated oligodendrocyte basic protein	0	0	0	0	0	13.5873	14.6465	0	0	0	0	11.5716	0	13.0619	13.0815	0	0	0	0	0	0	0	0	0	13.0985	0	12.8388	0	0	0	0	0	12.4416	0	0	0	0	0	0	0	0	11.4235	0	0	12.7631	12.7151	0	0
E2RK10	SEM1 26S proteasome complex subunit	0	0	0	0	0	0	0	0	0	0	0	0	0	0	0	0	0	0	0	0	0	0	0	0	0	0	0	0	0	0	0	0	0	0	0	0	0	0	0	0	0	0	0	0	0	0	0	0
E2RKJ6	Serpin family B member 1	0	0	0	0	0	0	11.4239	0	0	0	0	0	0	0	0	0	0	0	0	0	0	0	0	0	0	0	0	0	0	0	0	0	0	0	0	0	0	0	0	0	0	0	0	0	0	0	0	0
E2RKK3	Outer dynein arm docking complex subunit 3	0	0	0	0	0	0	0	0	0	0	0	0	0	0	0	0	0	0	0	0	0	0	0	0	0	0	0	0	0	0	0	0	0	0	0	0	0	0	0	0	0	0	0	0	0	0	0	0
E2RKM6	CtBP-interacting protein (DNA endonuclease RBBP8)	0	0	0	0	0	0	0	0	0	0	0	12.506	0	0	0	0	0	0	0	0	0	0	0	0	0	0	0	0	0	0	0	0	0	0	0	0	0	0	0	0	0	0	0	0	0	0	0	0
E2RKP5	Hepsin	0	0	0	0	0	0	0	0	0	0	0	0	0	0	0	0	0	0	0	0	0	0	0	0	0	0	0	0	0	0	0	0	0	0	0	0	0	0	0	0	0	0	0	0	0	0	0	0
E2RKV7	Exo/endonuclease G	0	0	13.0751	0	0	0	0	0	12.9015	0	0	0	0	0	0	0	0	0	0	0	0	0	0	11.2606	0	0	0	0	0	0	0	11.4478	0	0	0	0	0	0	0	0	0	0	0	0	0	0	0	0
E2RL02	Ribosome-binding protein 1	0	0	0	0	0	0	0	0	0	0	0	0	0	0	0	0	0	0	0	0	0	0	0	0	0	0	0	0	14.4579	0	13.3393	0	12.9231	0	13.1383	0	0	0	0	0	0	0	0	0	0	0	0	0
E2RL03	ATP synthase-coupling factor 6, mitochondrial (ATPase subunit F6)	0	0	0	0	0	0	0	0	0	0	0	0	0	0	0	0	0	0	0	0	0	0	0	0	0	0	0	0	0	0	0	0	0	0	0	10.1867	0	0	0	0	0	0	0	0	0	0	0	0
E2RLJ4	Neuronal tyrosine phosphorylated phosphoinositide-3-kinase adaptor 1	0	0	0	0	0	0	0	0	0	0	0	0	0	0	0	0	0	0	0	12.8656	0	0	0	0	12.8148	0	0	12.8093	0	0	14.5826	13.3595	13.3637	0	0	0	13.5551	0	14.655	0	0	0	0	0	0	0	12.9839	15.316
E2RLK3	Glucose-6-phosphatase catalytic subunit 3	0	0	0	0	0	0	0	0	0	0	0	0	0	0	0	0	0	11.1058	0	0	0	0	0	0	0	0	0	0	0	0	0	0	0	0	0	0	0	0	0	0	0	0	0	0	0	0	0	0
E2RLN9	Zinc finger protein 81 (Fragment)	0	0	12.9983	0	12.1295	12.5644	0	0	0	0	0	0	0	0	0	0	0	0	14.5946	15.3337	16.4146	12.1603	14.9466	0	12.3969	12.9913	0	0	15.6619	16.9316	12.478	0	0	12.798	13.5957	12.3285	0	11.2818	0	0	0	0	0	14.587	0	0	12.9493	0
E2RLT1	UBX domain protein 2B	0	0	0	0	0	0	0	0	0	0	0	0	0	0	0	0	0	0	0	0	0	0	0	0	0	0	0	0	0	0	0	0	14.8067	0	0	0	14.374	0	0	0	0	0	14.0461	0	0	14.4444	0	0
E2RLX1	RanBP-type and C3HC4-type zinc finger-containing protein 1 (EC 2.3.2.31)	0	0	10.4339	0	0	0	0	0	0	0	11.5122	0	0	0	10.6524	0	0	0	12.9093	0	0	0	0	0	0	0	10.8299	11.7958	0	12.7721	0	0	0	0	13.0104	0	11.3301	0	0	11.8089	0	0	0	0	0	0	0	0
E2RNY3	Ubiquitinyl hydrolase 1 (EC 3.4.19.12)	0	0	0	0	0	0	0	0	0	0	0	0	0	0	0	0	0	0	0	0	0	0	0	0	0	0	0	0	0	0	0	0	9.66594	0	0	0	0	0	0	0	0	0	0	0	0	0	0	0
E2RP36	Riboflavin transporter	0	0	0	0	11.5329	0	0	0	0	0	0	0	0	0	0	0	0	9.59982	0	0	0	0	14.5194	0	0	0	0	0	0	0	0	0	0	0	0	0	0	0	0	0	0	0	0	0	0	0	0	9.24752
E2RPY6	Cytoplasmic protein	0	0	0	0	0	0	0	0	0	0	0	0	0	0	0	0	0	0	0	0	0	0	0	13.5064	0	0	0	0	0	0	0	0	0	0	0	0	0	0	0	0	0	13.4552	0	0	0	10.9562	0	0
E2RQ12	Mitotic deacetylase associated SANT domain protein	0	0	0	0	0	0	14.2644	12.5892	0	0	0	0	0	0	0	0	0	0	0	0	0	0	0	0	12.5334	12.8717	0	13.413	12.3197	0	0	0	0	0	0	0	0	0	0	0	0	0	0	0	0	12.8041	0	0
E2RQ78	RB transcriptional corepressor like 1	0	0	0	0	0	0	0	0	0	0	13.8057	0	0	0	0	0	0	0	10.8153	0	0	0	0	0	0	0	0	0	0	0	0	11.121	0	0	0	0	0	0	0	0	0	0	0	10.1506	0	0	0	0
E2RQL6	Carnitine O-acetyltransferase	0	0	0	13.5593	13.6917	14.0482	0	0	0	0	13.4652	0	0	0	13.2324	13.1156	0	11.8285	0	13.747	0	0	0	0	0	0	0	0	0	0	0	0	0	0	0	0	0	0	0	0	0	0	0	0	0	0	0	14.3718
E2RR20	5-formyltetrahydrofolate cyclo-ligase (EC 6.3.3.2)	0	0	0	0	0	0	0	0	0	0	0	0	0	0	0	0	0	0	0	0	0	0	0	0	0	0	0	0	0	0	0	0	0	0	0	0	0	0	0	0	0	0	0	0	0	0	0	0
E2RRQ0	Uncharacterized protein	14.4155	0	0	0	0	12.4655	0	0	12.1491	0	0	0	13.0193	12.5945	12.8254	11.4348	0	0	0	13.0084	0	0	0	0	0	11.3096	0	0	0	0	0	0	0	0	11.2576	0	0	0	10.1445	0	0	0	0	11.5734	0	0	10.3008	11.7825
E2RRR1	Acylglycerol kinase, mitochondrial (EC 2.7.1.107) (EC 2.7.1.138) (EC 2.7.1.94) (Multiple substrate lipid kinase)	0	0	0	0	0	0	0	0	0	0	0	0	0	0	0	0	0	0	0	0	0	0	0	0	0	0	0	0	0	0	0	0	0	0	0	0	0	0	0	0	0	0	0	0	0	0	0	0
E2RS26	ATP binding cassette subfamily F member 3	0	0	0	0	0	0	0	0	0	0	0	0	0	0	0	0	0	0	0	0	0	0	0	0	0	0	0	0	0	0	0	0	0	0	0	0	0	0	0	0	0	0	0	0	0	0	0	0
E2RSY5	Adenosine deaminase like	0	0	0	0	0	0	0	0	0	11.74	0	0	0	0	0	0	0	0	0	0	0	0	0	0	0	0	0	0	0	0	0	0	0	0	0	0	0	0	0	0	0	0	0	0	0	0	0	0
E2RT40	Coiled-coil domain containing 9B	0	0	0	0	0	0	0	0	0	0	10.5467	0	0	0	0	0	0	0	0	0	0	0	0	0	0	0	0	0	0	0	0	0	0	0	0	0	0	0	0	0	0	0	0	0	0	0	0	0
E2RTL2	Tubulin tyrosine ligase like 6	0	0	0	0	0	0	0	0	0	11.7058	0	0	0	0	0	0	0	0	0	0	0	0	0	0	12.1443	0	0	12.1422	13.265	13.059	13.1062	0	0	12.1339	11.4666	13.2887	12.5104	12.5024	12.4966	0	11.2746	12.9082	11.1371	0	0	0	0	0
F1P6G4	Peptidyl-prolyl cis-trans isomerase (EC 5.2.1.8)	0	0	0	0	0	0	0	0	0	14.6468	0	0	0	0	0	0	14.5375	0	0	0	0	0	15.1323	0	0	0	0	0	0	0	0	0	0	0	0	0	0	0	0	0	0	0	0	0	0	0	0	0
F1P6L5	Sequestosome 1	0	0	0	0	0	13.5468	0	0	0	0	0	0	0	0	0	0	0	0	0	0	0	0	0	0	0	0	0	0	0	0	0	0	0	0	0	0	0	0	0	0	0	0	0	0	0	0	0	0
F1P6T3	Vav guanine nucleotide exchange factor 2	0	0	0	0	0	0	0	0	0	0	0	0	0	0	0	0	0	0	0	10.9805	0	0	0	0	11.3866	10.4974	9.54876	0	0	0	0	0	0	0	0	0	0	0	0	0	0	0	0	0	0	0	0	0
F1P6W4	Pyruvate dehyrogenase phosphatase catalytic subunit 2	0	0	0	0	0	0	0	0	12.9547	0	0	0	0	0	0	0	0	11.8638	0	0	0	0	0	0	0	0	0	0	0	0	0	0	0	0	0	0	0	0	0	0	0	0	0	0	0	0	0	0
F1P778	S100 calcium binding protein P	0	0	0	0	0	0	0	0	0	0	0	0	0	0	0	0	0	0	0	0	0	0	0	0	0	0	0	0	0	0	0	0	0	0	0	0	0	0	0	0	0	0	0	0	0	0	0	0
F1P7F1	Uncharacterized protein	0	0	0	0	0	0	0	0	0	0	0	0	0	0	0	0	0	0	0	0	0	0	0	0	0	0	0	0	0	0	0	0	0	0	0	0	0	0	0	0	0	0	0	0	0	0	0	0
F1P7X2	SUN domain containing ossification factor	0	0	0	0	0	0	0	0	0	0	0	10.3112	0	0	0	0	0	0	0	0	0	0	0	0	0	0	0	0	0	0	0	0	0	0	0	0	0	0	0	11.418	0	0	14.5215	0	0	0	10.5231	0
F1P7Y1	Tripartite motif containing 47	0	0	0	0	0	0	0	0	0	0	0	0	0	0	0	0	0	0	0	0	0	0	0	0	0	0	0	0	0	0	0	0	0	0	0	0	0	0	0	0	0	0	0	0	0	0	0	0
F1P7Z1	Protein Wnt	0	0	0	0	0	0	13.502	0	0	0	11.3092	0	0	0	0	10.2413	0	0	0	0	0	11.4735	0	0	0	0	0	0	0	0	0	0	0	0	0	11.4735	0	0	0	0	0	0	0	0	0	12.2568	0	0
F1P809	MDS1 and EVI1 complex locus	0	0	0	12.453	0	12.6431	0	0	13.2389	11.8451	11.2154	11.6892	0	0	0	0	0	0	12.347	15.8804	12.0152	0	11.6947	0	0	12.4524	12.3292	13.8133	0	0	0	0	14.2104	0	12.2531	0	12.9206	0	14.7608	14.7072	14.9227	0	11.5228	0	0	0	12.0201	0
F1P8B5	Phosphodiesterase (EC 3.1.4.-)	0	20.8025	0	0	21.0311	0	0	0	0	0	0	0	0	0	0	0	0	0	0	0	0	0	0	0	0	0	0	0	0	0	0	0	0	0	0	0	0	0	0	0	0	0	0	0	21.186	0	0	0
F1P8G9	Mediator of RNA polymerase II transcription subunit 8 (Mediator complex subunit 8)	0	0	0	0	0	0	0	0	0	0	0	0	0	0	0	0	0	0	0	0	0	0	0	0	0	0	0	0	0	0	0	0	0	0	0	0	0	0	0	10.5587	0	0	0	0	0	0	0	0
F1P8I3	Trafficking kinesin protein 1	0	0	0	0	0	0	0	0	0	0	0	0	0	0	0	0	0	0	0	0	0	0	0	0	0	0	0	0	0	0	0	0	0	0	0	0	0	0	0	0	0	0	0	0	0	0	0	0
F1P8Z5	Apolipoprotein B	12.6232	13.316	14.2214	15.0958	0	0	0	13.3809	13.9081	13.6957	0	13.0632	12.7425	16.2045	11.1115	10.4103	16.3573	0	0	0	0	13.7307	16.0302	14.8166	0	11.062	0	0	16.0881	0	0	16.1819	0	13.8635	11.6124	0	0	0	0	0	0	0	0	13.3489	0	12.9049	13.1296	9.32335
F1P9Q4	Cullin 5	0	0	0	0	16.4291	0	0	0	0	13.6644	0	12.6453	0	0	12.4413	12.4171	11.7355	12.6278	0	0	0	0	0	0	0	0	0	0	0	11.0943	0	0	0	0	0	0	0	0	0	0	0	0	0	0	0	0	0	0
F1P9Z3	Diphthine--ammonia ligase (EC 6.3.1.14)	0	0	0	0	0	0	0	0	0	0	0	0	0	0	0	0	0	0	0	0	0	0	0	0	0	0	0	0	0	0	0	0	0	0	0	0	0	0	0	0	0	0	0	0	0	0	0	0
F1PA28	Interleukin-7	0	0	0	13.5444	0	0	0	0	0	0	0	0	0	0	0	0	0	0	0	0	0	0	0	0	0	0	0	0	0	0	0	0	0	0	0	0	0	0	0	0	0	0	0	0	0	0	0	0
F1PAL1	Tetratricopeptide repeat domain 39A	0	14.0668	0	13.8285	0	13.1131	0	0	0	14.35	0	0	14.4726	14.6611	12.944	11.446	0	11.0741	0	0	13.1194	14.8794	0	0	0	10.7345	14.4934	0	12.5623	0	0	14.4278	0	0	0	14.9091	11.892	0	0	0	15.1141	0	15.4242	0	14.8066	0	0	0
F1PAW5	Uncharacterized protein	0	0	0	0	11.8656	0	0	0	13.7722	0	0	0	0	0	11.5862	0	0	0	0	0	0	0	0	12.8777	12.2059	0	0	0	12.0041	0	0	12.2639	0	0	0	0	0	0	0	0	0	0	0	0	11.9088	0	0	0
F1PAY3	Signal transducer and activator of transcription	0	0	0	0	0	0	0	0	0	0	0	0	0	12.475	0	0	0	0	0	0	0	0	0	0	0	0	0	0	0	0	0	0	0	0	0	0	0	0	0	0	0	0	0	0	0	0	0	0
F1PBW0	Tubulin tyrosine ligase like 11	0	0	0	0	11.0137	0	0	0	0	0	14.7106	0	0	12.9057	0	0	0	0	0	12.4216	13.2066	12.7098	14.1784	12.6752	0	0	0	0	0	0	0	0	0	12.656	13.9701	0	0	0	0	12.6184	12.1789	0	12.8038	0	0	0	0	0
F1PCK1	Pappalysin 1	0	0	13.8697	13.4526	16.3489	13.8975	13.9011	0	0	0	11.0406	0	11.4081	12.2898	12.675	12.7128	10.0798	0	13.8394	0	12.3487	0	0	11.4161	0	12.321	11.567	11.9441	11.3916	10.8646	13.7432	12.6602	0	10.5273	0	0	0	0	10.5079	0	0	0	0	0	0	12.0888	0	0
F1PCT5	DNA polymerase nu	0	0	13.6126	0	0	12.8593	17.0987	0	0	0	10.8213	0	0	12.1521	13.5394	0	0	0	0	0	12.2088	0	0	0	0	9.70824	0	10.319	11.6783	11.6688	0	0	0	0	0	0	0	0	14.0422	13.6541	0	0	0	0	0	0	11.393	14.2526
F1PD75	PR/SET domain 6	0	0	0	0	0	0	0	0	0	0	0	0	0	0	0	11.4093	0	0	0	0	0	0	0	0	9.59958	0	0	0	10.7249	0	12.2626	0	0	0	0	0	0	0	0	0	11.9108	0	0	0	0	0	0	0
F1PD97	Solute carrier family 25 member 44	0	0	0	0	0	0	0	0	0	0	0	0	0	0	10.6448	0	0	0	0	0	0	0	0	0	0	0	0	0	0	0	0	0	13.682	0	0	0	0	0	0	0	0	0	0	0	0	0	0	0
F1PDC8	Sine oculis binding protein homolog	0	0	0	0	0	0	0	0	0	0	0	0	0	0	0	0	0	0	0	0	0	0	0	0	0	0	0	0	0	0	0	0	0	0	0	0	0	0	0	10.3962	0	0	0	0	0	0	0	10.4387
F1PDS5	Family with sequence similarity 160 member B2	0	0	0	0	0	0	0	0	0	0	0	0	0	0	0	0	0	0	0	0	0	0	0	0	0	0	0	0	0	0	0	0	0	0	0	0	0	0	0	0	0	0	0	0	0	0	10.4016	0
F1PF65	Zinc finger protein 804B	0	0	14.2707	14.6505	0	0	16.404	0	0	0	0	0	0	0	0	11.9072	0	0	0	12.1652	0	10.7518	0	0	0	0	0	12.1265	0	0	0	0	9.60666	10.3834	11.5269	0	11.9108	11.7781	0	0	0	0	0	0	0	13.1357	0	0
F1PFI4	Sucrase-isomaltase	0	0	0	0	0	0	0	0	0	0	0	0	0	0	0	0	0	0	0	0	0	0	0	0	0	11.735	0	0	0	0	0	0	0	0	0	0	0	0	0	12.9345	0	0	12.8736	0	0	0	13.9515	0
F1PFZ8	Serine/threonine-protein kinase 40 (EC 2.7.11.1)	0	0	13.1038	0	0	0	0	0	0	0	0	0	0	0	0	0	0	0	0	0	0	0	0	0	0	0	0	0	0	0	0	0	0	0	0	0	0	0	0	0	0	0	0	0	0	0	0	0
F1PGD7	Ribosomal protein L24	0	0	0	0	0	0	0	0	0	0	0	0	0	0	0	0	0	0	0	0	0	0	0	0	0	0	0	0	0	0	0	0	0	0	0	0	0	0	0	0	0	0	0	0	0	0	0	0
F1PIA2	Ubiquitinyl hydrolase 1 (EC 3.4.19.12)	0	0	0	0	0	0	0	0	0	0	0	0	0	0	0	0	0	0	0	0	0	0	0	0	0	0	0	0	0	0	0	0	0	0	0	14.1174	0	0	0	0	0	0	0	0	0	0	0	0
F1PIC6	Rab9 effector protein with kelch motifs	0	0	0	0	0	0	0	0	0	0	0	0	0	0	0	0	0	0	0	0	0	0	0	0	0	0	0	0	0	0	0	0	0	0	0	0	0	0	0	0	0	0	0	0	0	0	0	0
F1PIG3	Zinc finger E-box binding homeobox 1	0	0	0	0	12.7792	0	0	0	0	0	0	0	0	0	0	0	11.8038	0	0	0	0	0	0	0	12.3426	0	0	0	0	0	0	11.8528	0	0	11.5801	0	0	0	0	0	0	11.5263	11.6664	0	0	0	0	10.5381
F1PIM2	Ribonuclease H2 subunit B (Ribonuclease HI subunit B)	0	0	0	0	0	12.504	0	0	12.5808	0	0	0	0	0	0	0	0	0	0	0	0	0	0	0	0	0	0	12.4783	0	0	0	0	0	0	0	0	0	0	0	0	0	12.2391	0	0	0	11.5871	0	0
F1PJ06	Solute carrier family 35 member A5	0	0	0	0	0	0	0	0	0	0	0	0	0	0	0	0	0	0	0	0	0	0	0	0	0	0	0	0	0	0	0	0	0	0	0	0	0	0	0	0	0	0	0	0	0	0	0	0
F1PJY5	Neutral sphingomyelinase activation associated factor	0	0	0	0	0	0	0	0	0	0	0	0	0	0	0	13.1067	0	0	14.0623	0	0	0	0	0	12.6574	0	0	0	0	0	0	0	0	0	0	0	0	0	0	0	0	12.9105	0	0	0	0	0	0
F1PK86	Uncharacterized protein	0	0	0	0	0	0	13.9865	0	13.835	14.5091	12.8602	0	0	13.0571	0	0	0	13.5442	0	0	12.3748	0	0	0	12.0856	0	0	0	0	0	0	11.6665	12.437	0	0	0	0	0	0	15.4867	0	0	12.8153	0	0	0	13.3541	0
F1PKG4	Golgi phosphoprotein 3	0	0	0	0	0	0	0	0	0	0	0	0	0	0	12.5734	0	0	0	0	0	0	0	0	0	0	0	0	0	0	0	0	0	0	0	0	0	0	0	0	0	0	0	0	0	0	0	0	0
F1PKP6	Cytohesin 1	0	0	0	0	0	0	0	0	0	0	0	0	0	0	0	0	0	0	0	0	0	0	0	0	0	0	0	0	0	0	0	0	0	0	0	0	0	0	0	0	0	0	0	0	0	0	0	0
F1PLF6	Proto-oncogene tyrosine-protein kinase receptor Ret (EC 2.7.10.1)	0	0	0	0	0	0	14.6695	13.62	14.6419	0	0	12.187	0	0	0	0	0	0	0	13.8765	11.9066	12.1887	11.5861	0	0	13.3325	12.8769	13.4616	0	0	0	0	0	12.4329	0	0	0	0	11.7614	13.1273	0	0	12.8267	0	11.5589	0	0	11.2385
F1PLL0	Complex I-B14.5a (NADH dehydrogenase [ubiquinone] 1 alpha subcomplex subunit 7) (NADH-ubiquinone oxidoreductase subunit B14.5a)	0	0	0	0	0	0	0	0	0	0	0	0	0	0	0	0	0	0	0	0	0	0	0	0	0	0	0	0	0	0	0	0	13.7554	0	0	0	0	0	0	0	0	0	11.4116	0	0	0	0	0
F1PLP9	Transcriptional enhancer factor TEF-5	0	0	0	0	0	0	0	0	0	0	0	0	0	0	0	0	0	0	0	0	0	0	0	0	0	0	0	0	0	0	0	0	0	0	0	0	0	0	0	0	0	0	0	0	0	0	13.8326	0
F1PLQ3	Cytochrome P450 family 20 subfamily A member 1	0	0	0	0	0	0	0	0	0	0	0	0	0	0	0	0	0	0	0	13.711	0	0	14.3564	0	0	0	0	0	0	0	0	13.2648	0	0	0	0	0	0	0	0	11.7343	0	13.773	0	0	0	0	0
F1PM98	Collagen type IV alpha 3 chain	0	0	0	13.3433	0	0	0	13.92	11.9825	0	0	0	10.5138	14.7312	0	16.0635	0	0	0	0	0	0	0	0	0	14.0022	0	0	0	14.5571	0	0	0	0	17.1086	0	0	0	0	0	0	0	0	0	0	14.0728	0	0
F1PMD9	G protein-coupled receptor 137	0	0	0	0	0	0	0	0	0	0	0	0	0	0	0	0	0	0	0	0	0	0	0	0	0	0	0	0	0	0	0	0	0	0	0	0	0	0	0	0	0	0	0	0	0	0	0	0
F1PMI1	Sidekick cell adhesion molecule 2	0	0	0	0	0	0	14.884	0	0	0	14.1127	0	0	14.5331	0	0	0	0	0	13.1267	0	0	12.0601	11.5837	0	12.6867	0	0	0	13.5889	0	0	0	13.5161	0	0	0	0	0	0	0	0	14.9869	12.8044	0	0	0	12.9584
F1PNJ8	NPHS2 stomatin family member, podocin	0	0	0	0	0	0	0	0	0	0	0	0	0	0	0	0	0	0	0	0	0	0	0	0	0	0	0	0	0	0	0	0	0	0	0	0	0	0	12.1964	0	0	0	0	0	0	0	0	0
F1PNR8	Actin like 8	0	0	0	0	0	0	0	0	0	0	0	0	0	0	0	0	0	0	0	0	0	0	0	0	0	0	0	0	0	0	0	0	0	0	0	0	0	0	0	0	0	0	0	0	0	0	0	0
F1PPB5	CD244 molecule	0	0	0	0	0	0	0	0	11.3591	0	0	0	0	0	0	0	0	0	10.7858	0	0	0	0	0	0	0	0	13.7951	0	0	0	0	13.2718	0	0	0	0	0	0	0	0	0	0	0	0	0	0	0
F1PQ10	Integral membrane protein 2	0	0	0	0	0	0	0	0	0	0	0	0	0	0	0	0	0	0	0	0	0	0	0	0	0	0	0	0	0	0	0	0	0	0	0	0	0	0	0	0	0	0	0	0	0	0	0	0
F1PQT9	Synapsin I (Synapsin-1)	0	0	0	0	0	0	0	0	0	0	0	0	0	0	0	0	0	0	0	0	0	0	0	0	0	0	0	0	0	0	12.3487	0	0	0	0	0	0	0	0	0	0	0	0	0	0	0	0	0
F1PQW5	Inflammation and lipid regulator with UBA-like and NBR1-like domains	0	0	0	0	0	0	0	0	0	0	0	0	0	0	0	0	0	0	0	0	0	0	0	0	0	0	0	0	0	0	0	0	0	0	0	0	0	0	0	0	0	0	0	0	0	0	0	0
F1PRE9	DNA (cytosine-5-)-methyltransferase (EC 2.1.1.37)	13.6364	0	0	0	0	13.2933	0	0	10.1755	0	0	0	11.8504	0	0	0	0	0	0	11.2538	12.6689	0	0	0	0	0	0	0	0	0	0	0	0	0	0	0	0	0	0	0	0	0	11.6324	0	0	0	0	0
F1PS20	WD repeat-containing protein 46	0	0	0	0	0	0	0	0	0	0	0	0	0	0	0	0	0	0	0	0	0	0	0	0	0	0	0	0	0	0	0	0	0	0	0	0	0	0	0	0	0	0	0	0	0	0	0	0
F1PSN4	IQ motif containing H	0	0	0	0	0	0	0	0	0	0	0	0	0	0	0	13.2117	12.2668	12.9688	0	0	0	13.7887	13.1602	12.2595	13.4397	0	0	0	13.392	0	12.96	0	0	0	0	0	0	10.5482	0	0	0	10.0918	0	0	11.6345	0	13.0449	0
F1PSQ9	Mitochondrial methionyl-tRNA formyltransferase	0	0	0	0	0	0	0	0	0	0	0	0	0	0	0	0	0	0	0	0	0	0	0	0	0	0	0	0	0	0	0	0	0	0	0	0	0	0	0	0	0	0	0	0	0	0	0	0
F1PSZ9	Family with sequence similarity 110 member A	11.0867	0	0	13.3016	13.374	0	14.7076	11.9643	0	12.2308	0	0	0	0	0	0	0	0	0	0	0	11.6042	0	0	11.3915	0	11.4001	0	0	11.8081	11.4194	0	0	0	13.3127	10.5542	0	0	0	0	12.001	0	11.8773	12.4148	11.9988	11.5827	0	0
F1PT21	Epithelial cell transforming 2	0	0	0	0	0	0	0	11.0013	0	0	0	0	0	0	0	0	0	0	0	0	0	0	0	0	0	0	0	0	0	10.5955	0	11.3012	0	0	0	0	10.7185	0	10.5428	0	0	0	0	0	0	0	11.5362	0
F1PTE7	Chromosome 14 C1orf35 homolog	0	0	0	0	0	0	0	0	0	0	0	0	0	0	0	0	0	0	0	0	0	0	0	0	0	13.2654	0	0	0	0	12.9262	0	0	0	0	12.5392	0	0	0	0	0	0	0	0	0	0	0	0
F1PTU9	Autophagy related 16 like 2	0	0	0	0	0	0	0	0	0	0	11.6966	0	0	0	0	0	0	0	0	0	0	0	0	0	0	0	0	0	0	0	0	0	0	0	0	0	0	0	0	0	0	0	0	0	0	0	0	0
F1PUQ5	Olfactory receptor	0	0	0	0	0	0	0	0	0	0	0	0	0	0	0	0	0	0	0	0	0	0	0	0	0	0	0	0	0	0	0	0	0	0	0	0	0	0	0	0	0	0	0	0	14.0179	0	0	0
F1PVM9	Complex I-49kD (NADH dehydrogenase [ubiquinone] iron-sulfur protein 2, mitochondrial) (NADH-ubiquinone oxidoreductase 49 kDa subunit)	0	0	0	0	0	0	0	0	0	0	0	0	0	0	0	0	0	0	0	0	0	0	0	0	0	0	0	0	0	0	0	0	0	0	14.284	0	0	0	0	0	0	0	0	0	0	0	0	0
F1PWE6	BAR/IMD domain containing adaptor protein 2 like 1	0	0	0	0	0	0	0	0	0	0	0	0	0	0	0	0	0	0	0	0	0	0	0	0	0	0	0	0	0	0	0	0	0	0	0	0	0	0	0	0	0	0	0	0	0	0	0	0
F1PWP2	Rho GTPase activating protein 33	0	0	0	0	16.6736	0	16.63	0	16.4241	16.9888	16.3004	0	16.201	0	16.423	16.4063	0	16.3191	0	0	0	0	0	0	0	0	0	0	0	0	0	0	0	0	0	0	16.382	16.0153	16.9308	16.0387	15.4817	0	0	0	0	0	0	0
F1PX49	Adhesion G protein-coupled receptor G4	0	0	0	0	0	0	0	0	0	0	0	0	0	0	0	0	0	0	0	0	0	0	0	0	0	0	0	0	12.456	0	0	0	0	0	0	0	0	0	0	0	0	11.7527	0	0	0	0	0	0
F1PX66	Rho GTPase activating protein 31	14.4039	0	0	0	11.9976	0	0	9.93201	0	0	0	0	0	0	0	0	0	0	0	0	0	0	0	0	0	0	0	0	0	0	0	0	0	0	0	0	0	12.0783	0	11.5022	11.3437	0	12.4709	12.9188	0	0	0	0
F1PXD8	Mitogen-activated protein kinase kinase 3	0	0	0	0	0	0	0	0	0	0	0	0	0	0	0	0	0	0	0	0	0	0	0	0	0	0	0	0	0	0	10.6525	0	0	0	0	0	0	0	0	0	0	0	0	0	0	0	0	0
F1PXG6	RNA helicase (EC 3.6.4.13)	0	0	0	0	0	0	0	0	0	0	0	0	0	0	0	0	0	0	0	0	0	0	0	0	0	0	0	0	0	0	0	0	0	0	0	0	0	0	0	0	0	0	0	0	0	0	0	0
F1PXW1	Proteasome activator subunit 4	0	0	11.2133	0	10.7537	0	0	0	0	0	0	0	13.289	0	0	11.5899	12.9243	0	0	0	10.108	0	0	0	0	0	11.0128	0	0	0	0	0	0	0	0	0	0	0	10.5632	14.6467	0	0	12.0418	0	11.2688	0	0	0
F1PZF2	Pantothenate kinase 2	0	0	0	10.6986	0	0	0	0	0	0	0	0	0	0	0	0	0	0	0	0	0	0	0	0	0	0	0	0	0	0	0	0	0	0	0	0	0	0	0	0	0	0	0	0	0	0	0	0
F1PZS9	Inositol-polyphosphate 5-phosphatase (EC 3.1.3.56)	0	0	0	0	12.6029	0	0	0	0	0	0	11.0642	0	0	0	0	0	0	0	0	0	0	0	0	0	0	13.4387	0	12.11	13.3295	0	0	0	11.3655	12.8389	0	0	0	0	0	0	0	0	0	0	0	0	0
F1Q1G0	Anosmin 1	0	0	0	0	0	0	0	0	0	0	0	0	11.6841	0	0	0	0	0	0	13.5832	0	0	0	11.2644	0	0	0	0	0	0	0	0	0	11.9354	0	0	0	0	0	0	11.6457	0	0	0	0	0	12.2857	0
F1Q208	Potassium voltage-gated channel subfamily H member 2	17.2963	0	0	0	0	0	0	0	0	13.1956	12.3714	11.2004	0	12.2806	0	11.9508	13.4798	0	13.4027	12.7162	0	0	0	0	0	0	0	12.5506	0	0	12.3194	0	0	0	0	0	0	0	11.9998	0	0	0	14.9414	0	0	12.5643	0	0
F1Q233	Sulfatase 1	0	14.424	13.1268	0	0	12.7185	0	0	10.4919	0	0	0	0	0	0	11.8721	0	11.3419	0	14.8715	0	0	0	11.8696	0	0	12.1751	0	0	0	13.5882	0	0	0	0	0	0	0	0	0	0	0	0	0	0	0	0	0
F1Q2F3	SSD domain-containing protein	16.5705	0	0	0	0	0	0	0	0	0	0	0	0	0	0	0	0	0	0	0	14.1941	0	0	0	0	0	0	0	0	0	0	0	0	0	0	0	0	0	0	0	0	0	0	0	0	0	0	0
F1Q321	Olfactory receptor	0	0	0	0	0	0	0	0	0	0	0	0	0	0	0	0	0	0	0	0	0	0	0	0	0	0	0	0	0	0	0	0	0	0	0	0	0	0	0	0	0	0	0	0	0	0	0	0
F1Q333	TGF_BETA_2 domain-containing protein	0	0	0	0	0	0	0	0	0	0	0	0	0	0	0	0	0	0	0	0	0	0	0	0	0	0	0	0	0	0	0	0	0	0	0	0	0	0	0	0	0	0	0	0	0	0	0	0
F1Q365	Leucine rich repeat containing 74B	0	0	0	0	0	14.3102	0	0	0	0	11.546	0	0	0	0	0	0	0	11.4221	0	0	0	0	13.138	0	12.0975	0	0	0	0	0	0	11.9275	0	0	0	0	0	12.1522	0	0	0	13.283	0	0	0	0	0
F6PLI2	Adhesion G protein-coupled receptor E5	0	0	0	0	0	0	0	0	0	0	12.4086	0	0	0	0	0	0	13.1613	12.0216	0	0	11.2502	12.8345	10.8904	0	0	12.1602	0	0	0	0	0	12.7688	0	0	11.7786	0	0	11.7865	0	11.6678	0	0	0	0	0	13.2616	0
F6UKZ0	RNA helicase (EC 3.6.4.13)	0	13.5337	11.4888	13.6601	0	0	9.91607	10.5302	0	13.4738	0	0	0	0	0	0	0	14.2734	0	13.1933	0	0	0	9.94522	0	0	0	9.17493	11.0934	0	13.5622	0	0	14.0258	0	10.0958	0	0	16.1595	11.6296	13.0614	0	13.9989	0	13.4754	14.7733	11.4678	0
F6ULR2	Replication factor C subunit 2	0	0	0	0	0	0	0	0	0	0	0	0	0	0	0	0	0	0	0	0	0	0	0	0	0	0	0	0	0	0	0	0	0	0	0	0	0	0	0	0	0	0	0	0	0	0	0	0
F6UTJ1	Solute carrier family 41 member 3	0	0	0	16.2457	0	0	0	12.2578	0	0	0	0	0	12.7181	0	0	0	0	11.311	0	0	0	0	0	0	11.3248	0	0	0	0	0	0	0	0	0	0	0	11.8088	0	11.006	0	0	0	0	0	0	0	0
F6UXU9	TRAF3 interacting protein 3	0	0	0	0	0	0	0	0	0	0	0	0	0	0	0	0	0	0	0	0	0	0	0	0	14.7367	0	0	0	0	0	0	0	0	0	0	0	0	0	0	0	0	0	0	0	0	0	0	0
F6V2Z3	Prolactin releasing hormone	0	0	0	12.855	0	0	13.5549	0	0	0	0	11.0449	0	0	0	0	0	0	0	14.681	0	13.0014	0	0	0	0	13.5972	0	0	12.5998	11.2022	0	13.7441	12.6901	12.7461	0	0	0	0	10.7591	0	0	14.2107	0	0	0	0	12.3765
F6V5Z8	Tripartite motif containing 46	0	0	0	0	0	0	14.5934	0	0	0	0	0	0	0	0	0	0	0	0	0	0	0	0	0	0	0	0	0	0	0	0	0	0	0	0	0	12.4596	0	0	0	0	0	0	0	0	0	0	0
F6XAF8	Adhesion G protein-coupled receptor E2	0	14.9513	0	0	0	0	0	0	0	0	0	0	0	0	0	0	0	0	0	0	0	0	0	0	0	0	0	0	0	0	0	0	0	0	0	0	0	0	0	0	0	11.4538	0	0	0	0	0	0
F6XAM4	Peptidylprolyl isomerase (EC 5.2.1.8)	0	0	0	0	0	0	0	0	0	0	0	0	0	0	0	0	0	0	0	0	0	0	0	0	0	0	0	0	0	0	0	0	0	0	0	0	0	0	0	0	0	0	13.7344	0	0	0	0	0
F6XCP6	Zinc finger protein 692	0	0	0	0	0	0	0	0	0	0	0	0	0	12.025	0	0	0	0	0	16.6121	0	0	0	0	0	0	0	0	0	0	0	0	11.4787	0	0	0	0	13.7815	12.335	0	12.5648	0	0	12.2078	0	0	0	0
F6XFW5	OFD1 centriole and centriolar satellite protein	16.4876	0	0	0	14.9767	0	12.8605	0	0	0	0	10.9713	0	0	0	0	0	12.6051	0	0	0	0	0	13.2594	12.1751	0	0	0	0	0	0	0	0	0	0	0	0	0	0	0	0	0	0	0	13.0451	0	12.2631	0
F6XMN6	Protein kinase C (EC 2.7.11.13)	0	0	0	0	0	0	13.3591	0	0	0	0	0	0	0	11.8744	0	11.0522	0	0	0	0	0	0	0	0	0	0	0	0	0	0	0	0	0	0	0	0	0	0	0	0	0	0	0	0	0	0	0
F6XN38	Voltage-dependent N-type calcium channel subunit alpha	10.4539	14.3826	14.3149	13.4413	0	12.8496	14.6976	0	0	12.0063	0	14.9558	0	0	0	0	11.8784	0	10.7582	0	0	0	0	0	0	14.1915	0	0	0	13.1199	13.7848	9.37979	0	0	0	0	0	0	0	0	0	0	11.7485	15.1675	0	10.622	15.3787	0
F6Y3T6	Chromosome 6 C1orf194 homolog	0	0	0	0	0	0	0	0	0	0	0	0	0	0	0	0	0	0	0	0	0	0	0	0	0	0	0	0	0	0	0	0	0	0	0	0	0	0	0	0	0	0	0	0	0	0	0	0
F6Y5K3	Uncharacterized protein	0	0	0	0	0	0	0	0	0	0	0	0	0	13.6858	0	0	0	0	0	14.0408	0	0	0	0	0	0	0	0	0	0	0	0	0	0	0	0	0	0	0	0	0	0	14.2855	0	0	0	0	0
G1K2A0	Brain-derived neurotrophic factor (BDNF)	0	0	0	0	0	0	0	0	0	0	0	0	0	0	0	0	0	0	0	0	0	0	0	0	0	0	0	0	0	13.8277	0	0	0	0	0	0	0	0	0	0	0	0	0	0	0	0	0	0
G3DTQ6	MHC class I antigen (Fragment)	14.8597	0	14.817	14.6406	0	0	0	14.4799	0	0	0	12.9957	0	0	0	0	0	0	0	0	0	0	0	0	0	0	13.367	0	0	0	0	0	0	0	0	0	0	0	0	0	12.2334	0	0	0	0	0	0	0
G5D501	MHC class II antigen (Fragment)	0	0	0	0	0	10.9953	0	0	0	0	0	0	0	0	0	0	0	0	0	0	0	0	0	0	0	0	0	0	0	0	0	0	0	0	0	0	0	0	0	0	0	0	0	0	0	0	0	0
H9GW51	UDPGT domain-containing protein	0	13.0938	0	0	11.7943	0	0	0	0	0	0	0	12.1163	11.2895	12.2181	0	0	0	12.7732	13.346	12.6561	0	0	0	13.3034	0	0	13.2424	14.6291	13.7709	0	13.8578	0	13.6048	14.2855	12.9783	0	14.3509	12.335	0	13.8703	0	14.469	14.3882	0	0	0	0
H9GWE0	Lymphocyte antigen 6 family member D	0	13.9558	11.1569	13.2321	13.9762	0	0	0	13.5012	0	13.3703	13.1435	0	13.906	14.5577	14.4279	14.1672	13.7388	0	13.4987	13.029	15.3143	13.9339	14.2329	15.5383	12.8864	15.0167	13.7306	14.3682	14.8164	13.5591	14.4406	0	13.3665	14.5585	13.6904	0	13.924	15.106	0	0	13.7566	13.6582	0	14.01	13.9382	13.6604	0
I7KJS3	HN1 (Jupiter microtubule associated homolog 1)	0	0	0	0	0	0	0	0	0	0	0	0	0	0	0	0	0	0	0	0	0	0	0	0	0	0	0	0	0	0	0	0	0	0	0	0	0	0	0	0	0	0	0	0	0	0	0	0
J9JHH3	Transmembrane protein 247	0	0	0	0	0	0	0	0	0	0	0	0	0	0	0	0	0	0	0	0	0	0	0	0	0	0	0	0	0	0	0	0	0	0	0	0	0	12.5066	0	0	0	0	12.4697	0	0	12.8109	0	0
J9JHL1	Uncharacterized protein	14.8291	0	0	0	0	0	0	0	0	0	0	0	0	0	0	0	0	0	0	0	0	0	0	0	0	0	0	0	0	10.2783	0	0	11.5929	0	0	0	0	0	0	0	0	0	0	0	0	0	0	0
J9JHM8	TAL bHLH transcription factor 2	0	0	0	0	0	0	0	0	0	0	0	0	0	0	0	0	0	0	0	0	0	0	0	0	0	0	0	0	0	0	0	0	0	0	0	14.2455	0	0	0	0	0	0	0	0	0	0	0	0
J9JHW1	Uncharacterized protein	0	0	0	0	0	0	0	0	0	0	0	0	0	0	0	0	0	0	0	0	0	0	0	12.3267	0	0	0	11.5203	0	0	0	0	0	0	0	0	0	0	0	0	0	0	0	0	0	0	0	0
J9NS11	Zinc finger CCCH-type containing 18	10.8476	0	14.1015	0	0	0	0	0	0	13.0279	0	0	0	0	16.4282	0	12.1521	0	13.4204	13.4278	12.6036	11.7528	0	0	0	14.3663	13.912	15.2142	0	14.8501	12.767	15.6927	16.0115	14.2623	14.2814	0	0	0	0	0	0	0	12.4421	13.4419	12.6524	14.4041	14.2627	13.7544
J9NSP6	39S ribosomal protein L16, mitochondrial	0	0	0	0	0	0	0	0	0	0	0	0	0	0	0	13.6426	0	0	0	0	10.9831	0	0	0	0	0	0	0	0	12.6236	0	0	0	0	10.0474	12.2468	0	0	0	0	0	0	0	0	0	0	0	0
J9NT60	Elongation of very long chain fatty acids protein (EC 2.3.1.199) (Very-long-chain 3-oxoacyl-CoA synthase)	0	0	0	0	0	0	0	0	0	0	0	0	0	0	0	0	0	0	0	0	0	0	0	0	0	0	0	0	0	0	0	0	0	0	0	0	0	0	0	0	0	0	0	0	0	0	0	0
J9NTM1	Glutamine amidotransferase (EC 6.3.5.2)	0	0	0	0	0	0	0	0	0	0	0	0	0	0	0	0	0	0	0	0	0	0	0	0	0	0	0	0	0	0	0	0	0	0	0	11.1478	0	0	0	0	12.4074	11.7512	0	0	0	0	0	0
J9NTS6	Potassium voltage-gated channel subfamily C member 4	0	0	0	0	0	0	0	0	14.18	0	0	0	0	0	0	0	0	0	0	0	0	0	0	0	0	0	0	0	0	0	0	0	0	0	0	0	0	0	0	0	0	0	0	13.7667	0	0	0	0
J9NTZ7	Ceramidase (EC 3.5.1.23)	0	0	12.7871	0	12.5386	0	0	0	12.5639	0	0	0	0	0	0	0	0	0	0	0	0	0	0	0	0	11.7327	0	0	0	0	0	0	0	0	0	0	0	0	0	0	0	0	0	0	0	0	0	0
J9NU64	Calcipressin-1 (Regulator of calcineurin 1)	0	0	0	0	11.3544	0	11.6942	0	0	12.5134	0	0	0	0	0	0	0	0	0	11.858	0	0	0	0	0	0	0	11.726	0	0	0	0	0	0	0	0	0	0	0	0	0	0	0	0	0	0	0	0
J9NV16	Collagen type XVI alpha 1 chain	0	0	0	0	0	0	0	0	0	0	0	0	0	0	0	0	0	0	0	0	0	0	0	0	0	0	0	0	0	0	0	0	13.0647	0	0	0	0	0	0	0	0	0	0	0	0	0	0	0
J9NVL7	Aldehyde dehydrogenase (NAD(+)) (EC 1.2.1.3)	0	0	0	0	0	0	0	0	0	0	0	0	0	11.732	12.8487	0	0	0	0	0	0	10.9629	0	0	0	0	0	0	0	0	0	0	0	0	0	0	0	0	0	0	0	0	0	0	0	0	0	0
J9NVR7	DNA damage-binding protein 1 (Damage-specific DNA-binding protein 1)	0	0	0	0	0	0	0	0	0	0	0	0	0	0	0	14.397	0	0	0	0	0	0	11.0935	0	11.1334	0	0	0	0	0	0	0	0	0	0	0	0	0	0	0	0	0	0	0	0	0	0	0
J9NW00	Inositol 1,3,4-trisphosphate 5/6-kinase (EC 2.7.1.134) (EC 2.7.1.159) (Inositol-tetrakisphosphate 1-kinase)	0	0	0	0	0	0	0	0	0	0	0	0	0	0	0	0	0	0	0	0	0	0	0	0	0	0	0	0	0	0	0	0	0	0	0	0	0	0	0	0	0	0	0	0	0	0	0	0
J9NW07	Centromere protein F	0	0	14.2311	0	0	0	0	0	16.633	13.8881	0	13.9468	0	13.883	10.8037	0	0	12.1884	0	0	0	0	0	0	0	0	0	0	0	0	12.7695	0	14.3917	0	0	13.343	0	0	0	12.9655	0	0	0	0	0	0	0	0
J9NWG8	Transmembrane protein 250	0	0	0	0	13.0605	0	0	0	0	0	0	0	0	0	0	11.2154	0	10.6775	0	0	11.347	0	0	0	0	11.7196	0	0	13.0278	0	13.5115	11.5007	11.6002	0	12.1211	0	11.8466	0	0	0	0	11.1736	12.3714	0	12.5427	0	12.9814	11.9575
J9NWN4	Small nuclear ribonucleoprotein U11/U12 subunit 25	0	0	0	0	0	0	0	0	0	0	0	0	0	0	0	0	0	0	0	0	0	0	0	0	0	0	0	0	0	0	0	0	0	0	0	0	0	0	0	0	0	0	0	0	0	0	0	0
J9NWV7	Scm polycomb group protein like 2	0	0	0	0	0	0	0	0	0	0	0	0	0	0	0	0	0	0	0	0	0	0	0	0	0	0	0	0	0	0	0	0	0	0	0	0	0	0	0	0	11.7908	0	0	0	0	12.0954	0	0
J9NX17	NIMA related kinase 6	0	0	0	0	0	0	0	0	0	0	0	0	0	0	0	0	0	0	0	0	0	0	10.8836	0	0	0	0	0	0	0	12.5078	0	0	0	0	0	0	0	0	0	0	0	0	0	0	0	0	0
J9NX68	Integral membrane protein 2	0	0	0	0	0	0	0	0	0	0	11.1075	0	0	0	0	0	0	0	0	0	0	0	10.4145	0	0	0	0	0	0	0	0	0	0	0	0	0	0	0	0	0	0	0	0	0	0	0	0	0
J9NZB0	F-box and leucine rich repeat protein 7	0	0	0	0	0	13.8005	0	0	0	0	0	0	0	0	0	0	0	0	0	0	0	0	0	0	0	0	0	0	0	0	0	0	0	0	0	0	0	0	0	0	0	0	0	0	0	0	0	0
J9NZM5	Aldo_ket_red domain-containing protein	0	0	0	0	0	0	0	0	0	0	0	0	0	0	0	0	0	0	0	0	0	0	0	0	0	0	0	0	0	0	0	0	0	0	0	0	0	0	0	0	0	0	0	0	0	0	0	0
J9NZM6	Uncharacterized protein	0	12.4316	0	0	0	0	0	0	0	0	0	0	0	0	0	11.1279	0	10.6317	0	0	11.666	0	0	10.9364	0	0	0	0	0	0	0	0	0	0	0	0	0	11.2182	0	0	0	0	0	0	0	0	0	0
J9P0G3	Amino acid transporter	0	0	0	0	0	0	0	0	0	0	0	0	0	0	0	0	12.5823	0	0	0	0	0	0	11.4401	0	0	0	0	11.5058	0	0	0	10.3283	0	0	0	0	0	0	0	0	0	0	0	9.89881	0	0	0
J9P0Z3	Complex I-19kD (NADH dehydrogenase [ubiquinone] 1 alpha subcomplex subunit 8) (NADH-ubiquinone oxidoreductase 19 kDa subunit)	0	0	0	0	0	0	0	0	0	0	0	0	0	0	0	0	12.9528	0	12.5543	0	0	0	0	0	0	0	0	0	0	0	0	0	0	0	0	0	0	0	0	0	0	0	0	0	0	0	0	0
J9P1B1	Coiled-coil domain containing 14	0	0	0	0	0	0	0	0	0	0	0	0	0	0	0	0	0	0	0	0	0	0	0	0	0	0	0	0	0	0	0	0	0	0	0	0	0	0	0	0	0	0	0	0	0	0	0	0
J9P2N2	Rho guanine nucleotide exchange factor 16	0	0	0	0	0	0	0	0	0	0	0	0	0	0	0	0	0	0	0	0	0	0	0	0	0	0	0	0	0	0	0	0	0	0	0	0	0	0	0	0	0	0	0	0	0	0	0	0
J9P2Z3	Phosphodiesterase (EC 3.1.4.-)	0	0	0	0	0	0	0	0	0	0	0	0	0	0	0	0	0	0	0	0	0	0	0	0	0	0	0	0	0	0	0	0	0	0	0	0	0	0	0	0	0	0	0	14.2789	0	0	0	0
J9P302	Immunoglobulin superfamily member 6	0	0	0	0	0	0	0	0	0	0	0	0	0	0	0	0	0	0	12.4394	0	11.8309	0	0	0	0	12.2662	12.1764	0	0	0	0	11.9029	0	0	0	0	0	0	0	0	0	0	0	0	0	0	0	0
J9P3H0	Interferon induced transmembrane protein 10	0	0	0	0	0	0	0	0	0	0	0	0	11.9933	10.9506	0	0	0	0	0	0	0	0	0	10.5592	0	0	0	0	0	11.2765	0	0	0	0	0	0	0	11.2713	0	0	0	0	0	0	0	0	0	0
J9P3T9	RAN binding protein 1	0	0	0	0	0	0	0	0	0	0	0	0	0	0	0	0	0	0	0	0	0	0	0	0	0	0	12.6451	0	0	0	0	11.7968	0	0	0	0	0	0	0	0	0	0	0	0	0	0	0	0
J9P3X5	Cyclin dependent kinase 20	11.3969	0	11.0174	0	0	0	0	0	0	0	0	0	0	0	0	0	0	14.1701	0	0	0	0	0	0	0	0	0	0	0	9.85242	0	0	0	0	0	0	0	0	0	0	0	0	0	9.86739	0	0	0	0
J9P447	Uncharacterized protein	0	0	12.521	13.1829	13.57	0	0	0	0	0	0	11.0267	0	0	0	0	0	0	10.7128	12.725	10.3861	0	0	0	0	0	0	0	0	0	10.7566	0	18.2128	0	0	0	0	0	10.408	0	12.4188	11.9044	13.8267	0	15.1583	0	0	0
J9P452	Transmembrane protein 171	0	0	0	0	0	0	0	0	0	0	0	0	0	0	0	0	0	0	0	0	0	0	0	0	0	0	0	0	0	0	0	0	0	0	0	0	0	0	0	0	0	0	0	0	0	0	0	0
J9P4E9	Uncharacterized protein	0	0	0	0	0	0	0	0	0	0	0	0	0	0	0	0	0	0	0	0	0	0	0	0	0	0	0	0	0	0	0	0	0	0	0	0	0	0	0	0	0	0	0	0	0	0	0	0
J9P4K6	Protein-arginine deiminase (EC 3.5.3.15)	0	0	0	0	0	0	0	0	0	0	0	0	0	0	0	0	0	0	0	0	0	0	0	0	0	0	0	0	0	0	0	0	0	0	0	0	0	0	0	0	0	0	0	0	0	0	0	0
J9P4R7	Rap guanine nucleotide exchange factor 4	12.9635	0	0	0	0	0	13.9258	0	12.4875	11.589	0	0	0	12.5972	0	0	0	0	15.0306	12.4367	0	0	10.7919	10.4367	0	0	0	11.4831	9.67867	0	0	11.691	0	0	11.5405	0	12.8804	0	11.4534	11.0833	12.6541	13.2741	0	11.7118	13.0125	12.2154	13.0962	0
J9P5F5	Glycerol-3-phosphate dehydrogenase (EC 1.1.5.3)	0	0	0	0	0	0	0	0	0	0	12.3872	0	0	0	0	0	0	0	0	0	0	0	0	0	0	0	0	0	0	0	0	0	0	0	0	0	0	0	0	0	0	0	0	0	0	0	0	0
J9P5F6	Integrin subunit beta 3 binding protein	0	0	0	0	0	0	0	0	0	0	0	0	0	0	0	0	0	0	0	0	0	0	0	0	0	0	0	0	0	0	0	0	0	0	0	0	0	0	0	0	0	0	0	0	0	0	0	0
J9P5L2	MEFV innate immuity regulator, pyrin	0	0	0	0	0	0	0	0	0	0	0	0	0	0	0	0	0	0	0	0	0	0	0	0	0	0	0	15.2579	0	0	0	0	0	0	0	0	0	0	0	0	0	0	0	0	0	0	0	0
J9P5R2	SPEG neighbor	0	0	0	0	0	0	0	0	0	0	0	0	0	0	0	0	0	0	0	0	0	0	0	0	0	0	0	0	0	0	0	0	0	0	0	0	0	0	0	0	0	0	0	0	0	0	0	0
J9P620	NAD(+) kinase (EC 2.7.1.23)	0	0	12.6108	0	0	0	0	0	0	0	0	0	0	0	0	0	0	0	0	0	0	0	0	0	0	0	0	0	0	0	0	0	0	0	0	0	0	0	0	0	0	0	0	0	0	0	0	0
J9P6L7	Proline rich 14 like	0	0	0	0	0	13.1356	0	12.5526	0	12.5595	0	0	13.3647	0	13.1571	0	0	0	12.1565	0	0	0	0	11.3388	13.293	0	12.2591	0	0	0	0	11.6988	12.6714	0	10.1101	11.9562	0	0	0	10.7737	0	11.9495	0	0	0	0	0	12.075
J9P6V9	Glycerophosphodiester phosphodiesterase domain containing 4	0	0	0	0	0	0	0	0	0	0	0	0	0	10.5611	0	0	0	0	0	0	0	14.7546	0	0	0	0	0	0	0	0	0	11.5695	0	0	0	0	0	0	0	0	0	0	0	0	0	0	0	0
J9P788	Signal recognition particle receptor subunit alpha	0	0	0	0	0	0	0	0	0	0	0	0	0	0	0	0	0	0	0	0	0	0	0	0	0	0	0	0	0	0	0	0	0	0	0	0	0	0	0	0	0	0	0	0	0	0	0	0
J9P797	Uncharacterized protein	0	0	0	0	0	0	0	0	0	0	0	0	0	0	0	0	0	0	0	0	0	0	0	0	12.4035	0	0	0	13.217	0	0	0	0	0	0	0	0	12.891	0	0	0	0	0	0	0	0	0	0
J9P7S5	ATP synthase subunit d, mitochondrial	0	0	0	0	0	0	0	0	0	0	0	0	0	0	0	0	0	0	0	0	0	0	0	0	0	0	0	0	0	0	0	0	0	0	0	0	0	0	0	0	0	0	0	0	0	0	0	0
J9P822	Tetratricopeptide repeat domain 16	0	0	0	0	0	0	0	0	14.9557	14.4008	0	0	0	0	0	0	0	0	0	0	0	0	0	0	0	0	0	0	0	0	0	0	0	0	0	0	0	0	14.3592	0	0	0	0	0	0	0	0	9.70122
J9P8J3	Heterogeneous nuclear ribonucleoprotein K	0	0	0	0	0	0	0	0	0	0	0	11.1561	0	0	0	0	0	0	0	0	0	0	0	0	0	0	0	0	0	0	0	0	0	0	0	0	0	0	0	0	0	0	0	0	0	0	0	0
J9P953	Glycoprotein integral membrane 1	0	0	0	0	0	0	0	0	0	0	0	0	0	0	0	12.4505	12.6652	0	0	0	13.2291	0	0	0	0	0	0	0	0	0	0	0	0	11.9392	0	12.7659	0	0	13.1245	0	0	0	0	0	0	0	0	0
J9P978	DEP domain containing 5, GATOR1 subcomplex subunit	0	0	0	0	0	0	16.8582	0	0	0	0	0	0	0	0	0	14.2494	0	0	0	0	13.7297	13.7799	0	0	11.7953	11.019	0	0	0	0	0	0	11.2986	0	0	0	0	10.4323	12.0122	0	0	0	0	0	0	0	0
J9P9E8	Zinc finger protein 354C	0	0	0	0	0	13.8669	0	0	0	0	12.6414	0	12.3614	13.0033	0	0	0	0	0	0	0	12.8199	14.4394	14.4122	0	12.9068	0	0	0	0	11.4916	0	0	13.5935	0	13.1357	0	12.4427	11.2739	0	12.5767	12.6722	12.2031	0	0	13.5779	13.1727	0
J9P9P0	Poly(A) binding protein interacting protein 2	0	0	0	0	0	0	0	0	0	0	0	0	0	0	0	0	0	0	0	0	0	0	0	0	0	0	0	0	0	0	0	0	0	0	0	0	0	0	0	0	0	0	0	0	0	0	0	0
J9P9Q1	Ribosomal_L23eN domain-containing protein	0	0	0	0	0	0	0	0	0	0	0	0	0	0	0	0	0	0	0	0	0	0	0	0	0	0	0	0	0	0	0	0	0	0	0	0	0	0	0	0	0	0	0	0	0	0	0	0
J9P9W2	Dishevelled binding antagonist of beta catenin 3	0	0	0	0	0	0	0	0	0	0	0	0	0	0	0	0	0	0	0	0	0	0	0	0	0	0	0	0	0	0	0	0	0	0	0	0	0	0	0	0	0	0	0	0	0	0	0	0
J9PAH5	Olfactory receptor	0	0	0	0	0	0	0	0	0	0	0	0	9.75889	0	0	0	0	9.81444	0	0	0	0	0	0	0	0	0	0	0	0	0	0	0	0	0	0	0	0	0	0	0	0	0	0	0	0	0	0
J9PAP7	Myelin transcription factor 1 like	16.3031	11.9706	0	0	13.0101	0	14.0171	0	10.8571	0	0	10.6753	0	0	0	12.2026	0	0	0	13.1043	13.2983	0	0	11.8158	13.6457	13.7595	0	11.3535	13.748	13.4329	0	0	0	0	0	14.4148	13.3327	0	13.242	13.0567	0	12.8028	0	13.7296	0	14.4401	14.0838	0
K9J8H5	Aldo_ket_red domain-containing protein	0	0	0	0	0	11.9851	0	0	0	0	0	0	0	11.275	0	0	0	0	0	0	0	0	0	0	0	0	0	0	0	0	0	13.6121	0	0	0	0	0	0	0	0	0	0	0	0	0	0	0	0
L7N061	UDP-glucuronosyltransferase (EC 2.4.1.17)	0	0	0	0	13.9339	12.9206	0	12.1474	12.1602	0	10.8236	13.2352	12.3625	0	12.1416	13.648	12.8464	0	12.8949	13.4464	13.5307	0	11.5948	11.803	0	0	13.738	0	13.2105	0	13.2134	0	10.8057	0	11.7063	0	0	12.3215	0	0	0	0	12.7908	0	14.1302	13.7467	12.7704	0
L7N090	Uncharacterized protein	0	0	0	0	0	0	0	0	0	0	0	0	0	0	0	0	0	0	0	0	0	0	0	0	0	0	0	0	0	0	0	0	0	0	0	0	0	0	0	0	0	0	0	0	0	0	0	0
L7N0I6	Claudin	0	0	0	0	0	0	0	0	0	0	0	0	0	0	0	0	0	0	0	0	0	0	0	0	0	0	0	0	0	0	0	0	0	0	0	0	0	0	0	0	0	0	0	0	0	0	0	0
L7N0L5	Histone H2B	0	0	0	0	0	0	0	0	0	0	0	0	0	0	0	0	0	0	0	0	0	0	0	0	0	0	0	0	0	0	0	0	0	0	0	0	0	0	0	0	0	0	0	0	0	0	0	0
L7N0N3	MAGE domain-containing protein	0	0	0	0	0	0	0	0	0	0	0	0	0	0	0	0	0	0	0	0	0	0	0	0	0	0	0	0	0	0	0	0	0	0	0	0	0	0	0	0	0	0	0	0	0	0	0	0
M1VEJ1	Nicastrin	0	0	0	0	0	0	0	0	0	0	0	0	0	0	0	0	0	0	0	0	0	0	0	0	0	0	0	0	0	0	0	0	0	0	0	0	0	0	0	0	0	0	0	0	0	0	0	0
M1ZMP1	Aldehyde oxidase (EC 1.2.3.1)	0	0	0	0	0	0	0	0	12.2189	0	0	0	0	0	0	11.5903	0	10.4947	0	0	11.9396	0	0	0	10.3049	0	0	0	13.21	0	13.8104	12.6691	13.4507	0	0	0	0	11.4568	12.834	11.1697	0	0	0	0	0	13.3867	12.3388	0
O46881	MHC class I DLA-64	0	0	0	0	0	0	0	14.418	0	11.2301	0	0	0	0	0	0	0	0	0	0	0	0	0	0	0	12.1811	0	0	0	0	0	0	0	0	0	0	0	0	0	0	0	0	0	0	0	0	0	0
O46882	MHC class I DLA-88	0	0	0	0	0	0	11.6289	0	15.0492	0	0	0	0	0	0	0	15.6727	0	14.1997	0	0	0	0	0	0	0	0	0	0	0	0	0	0	0	0	0	0	0	0	0	15.8322	0	0	0	0	11.9058	0	0
O97746	Phosphodiesterase (EC 3.1.4.-)	0	14.7736	11.757	14.6363	0	0	0	0	0	0	0	0	0	0	0	0	12.122	0	0	0	0	0	0	0	0	0	0	0	0	0	0	0	0	0	0	0	0	0	0	0	0	0	0	0	0	0	15.7691	0
Q1XF14	Fascin 2 (Fragment)	0	0	0	0	11.9864	0	0	0	0	0	0	0	0	0	0	0	0	0	0	0	0	0	0	0	0	0	14.776	0	0	0	0	0	0	0	0	0	0	0	0	0	0	0	0	0	0	0	0	0
Q28243	Fibrinogen A-alpha-chain (Fragment)	0	0	0	0	0	0	0	0	0	0	0	11.9157	0	0	0	0	0	0	12.3344	0	0	0	0	12.2842	0	0	0	0	0	0	0	0	0	0	0	0	0	0	0	0	0	0	0	0	0	0	12.2446	0
Q28286	Coagulation factor VII (Fragment)	0	0	0	0	0	0	0	0	0	0	0	0	0	0	0	0	0	0	0	0	0	0	0	0	0	0	0	0	0	0	0	0	0	0	0	0	0	0	0	0	0	0	0	0	0	0	0	0
Q38QA0	220 kDa DNA-directed RNA polymerase polypeptide A (Fragment)	0	0	0	0	0	0	0	0	0	0	0	0	0	0	0	11.0331	0	0	0	0	0	0	0	0	0	0	0	0	0	0	0	0	0	0	0	0	0	0	0	0	0	0	0	0	0	0	0	0
Q3HTU0	Steroid 11-beta-monooxygenase (EC 1.14.15.4) (Fragment)	0	15.4707	0	0	0	0	0	0	0	0	0	0	0	0	0	0	0	0	0	0	0	0	0	0	0	0	0	0	0	0	0	0	0	0	0	0	0	0	0	0	0	0	0	0	0	0	0	0
Q4F734	Phosphotransferase (EC 2.7.1.-) (Fragment)	0	0	0	0	0	0	0	0	0	0	0	0	0	0	0	0	0	0	0	0	0	0	0	0	0	0	0	0	0	0	0	0	0	0	0	0	0	0	0	0	0	11.7296	0	0	0	0	0	0
Q4KKT6	Collagen type VI alpha 3 chain (Collagen, type VI, alpha 3)	14.306	15.1169	15.0071	14.8428	14.8607	14.6102	0	14.7672	14.2655	13.9217	0	0	13.0471	0	0	9.91222	11.9861	0	0	11.8031	0	13.7379	10.7853	0	0	0	0	11.187	0	12.6226	12.7038	0	14.2561	0	0	13.08	14.539	12.8616	0	13.1195	0	0	0	0	13.8025	0	0	12.6582
Q5SBJ2	MutS-like protein 2 (Fragment)	0	0	0	0	0	0	0	0	0	0	0	0	0	0	0	0	0	0	0	0	0	0	0	0	0	0	0	0	0	0	0	0	0	0	0	0	0	0	0	0	0	0	0	0	0	0	0	0
Q6EE22	RING finger protein unkempt homolog (Zinc finger CCCH domain-containing protein 5)	12.3558	0	0	0	0	0	0	0	0	0	0	0	0	0	0	12.8266	0	0	0	0	0	0	0	0	0	0	0	0	0	12.2657	12.0958	0	0	0	0	0	0	0	12.7132	0	0	0	0	0	0	0	0	0
Q6TN20	Cathelicidin (Cathelicidin antimicrobial peptide)	0	0	0	0	0	0	0	0	0	0	0	0	0	0	0	0	9.74419	0	0	0	10.8845	0	0	0	0	0	0	0	0	0	0	0	0	0	0	0	0	0	0	0	0	0	0	0	0	0	0	0
Q6W6S3	Olfactory receptor family 7 subfamily G (Fragment)	0	0	0	0	0	0	0	0	0	0	0	0	0	0	0	0	0	0	0	0	0	0	0	0	0	0	0	0	0	0	0	0	0	0	0	0	0	0	0	0	0	0	0	0	0	0	0	0
Q70ZH9	Olfactory receptor (Fragment)	0	0	0	0	0	0	0	0	0	0	0	0	0	0	0	0	0	0	0	0	0	0	0	0	0	0	0	0	0	0	0	0	0	0	0	0	0	0	0	0	0	0	0	0	0	0	0	0
Q8HYR2	Organic anion transporting polypeptide A (Fragment)	0	0	0	0	0	0	0	0	0	0	0	0	0	0	0	0	0	0	0	0	0	0	0	0	0	0	0	0	0	0	0	0	0	0	0	0	0	0	0	0	0	0	0	0	0	0	0	0
Q9BFC5	Cannabinoid receptor 1 (Fragment)	0	0	0	0	0	12.2345	0	0	0	0	0	0	0	0	0	0	0	0	0	0	0	0	0	0	0	0	0	0	0	0	11.7672	0	0	0	0	0	0	0	0	0	0	0	0	0	0	0	0	0
Q9BFW3	Beta-2 adrenergic receptor (Beta-2 adrenoceptor) (Beta-2 adrenoreceptor) (Fragment)	0	0	0	0	0	0	0	0	0	0	0	0	0	0	0	0	0	0	0	0	0	0	0	0	0	0	0	0	0	0	0	0	0	0	0	0	0	0	0	0	0	0	0	0	0	0	0	0
Q9GKQ8	Desmoglein-1 (Desmosomal glycoprotein 1) (DG1) (DGI)	0	0	0	0	0	0	0	0	11.6295	0	0	0	0	0	0	0	0	0	0	0	0	0	0	0	0	0	0	0	0	14.1273	0	0	0	0	0	0	0	0	0	0	0	0	0	11.7423	0	0	12.2216	0
Q9MZV3	Prostatic steroid 5-alpha-reductase type II (Fragment)	0	0	0	0	0	0	0	0	0	0	0	0	0	0	0	0	0	0	0	0	0	0	0	0	0	0	0	0	0	0	0	0	0	0	0	0	0	0	0	0	0	0	0	0	0	0	0	0
Q9TRK2	Collagen type IV 26 kDa component (Fragment)	0	0	0	0	0	0	0	0	0	0	0	0	0	0	0	0	0	0	0	0	0	0	0	0	0	0	0	0	0	0	0	0	0	0	0	0	0	0	0	0	0	0	0	0	0	0	0	0
Q9TTT1	Mitochondrial brown fat uncoupling protein 1 (UCP 1) (Fragment)	0	0	0	0	0	0	0	0	0	0	0	0	0	0	0	0	0	0	0	0	11.7331	0	0	0	0	0	0	0	0	0	0	0	0	0	0	0	10.4558	0	0	0	0	0	0	0	0	0	0	0
[truncated: 195 more columns]

## Sheet: ANOVA posthoc
Majority protein IDs	f.value	p.value	-LOG10(p)	FDR	Tukey's HSD
A0A5F4BRX7	6.5325	0.0017278	2.7625	0.017391	DMVD-Control; DMVD+PH-DMVD
A0A5F4BRZ7	9.1863	0.00014314	3.8442	0.0026668	DMVD-Control; DMVD+PH-Control
A0A5F4BSE8	6.22	0.0023246	2.6336	0.021655	DMVD-Control; DMVD+PH-Control
A0A5F4BTN2	11.925	1.155e-05	4.9374	0.00029759	DMVD-Control; DMVD+PH-Control; DMVD+PH-DMVD
A0A5F4BUY5	6.5265	0.0017376	2.76	0.017391	DMVD-Control; DMVD+PH-DMVD
A0A5F4BVU2	20.028	9.036e-09	8.044	4.9739e-07	DMVD+PH-Control; DMVD+PH-DMVD
A0A5F4BWY2	14.715	9.3717e-07	6.0282	2.9866e-05	DMVD-Control; DMVD+PH-Control
A0A5F4CGU1	20.503	6.0202e-09	8.2204	4.0502e-07	DMVD-Control; DMVD+PH-Control; DMVD+PH-DMVD
A0A5F4CGY0	6.5834	0.0016464	2.7835	0.017041	DMVD-Control; DMVD+PH-DMVD
A0A5F4CIE6	7.6692	0.00059077	3.2286	0.0080053	DMVD+PH-Control; DMVD+PH-DMVD
A0A5F4CIE7	5.7348	0.0036905	2.4329	0.032181	DMVD-Control; DMVD+PH-Control
A0A5F4CL00	8.4706	0.0002788	3.5547	0.0045625	DMVD-Control; DMVD+PH-Control
A0A5F4CLY0	25.239	1.1263e-10	9.9484	1.5387e-08	DMVD-Control; DMVD+PH-Control
A0A5F4CQ28	7.6617	0.00059494	3.2255	0.0080053	DMVD-Control; DMVD+PH-DMVD
A0A5F4CSC0	5.7556	0.0036181	2.4415	0.031982	DMVD+PH-DMVD
A0A5F4CSG2	20.307	7.1166e-09	8.1477	4.3091e-07	DMVD+PH-Control; DMVD+PH-DMVD
A0A5F4CU06	5.9429	0.0030262	2.5191	0.027348	DMVD+PH-Control; DMVD+PH-DMVD
A0A5F4CXB4	10.758	3.3549e-05	4.4743	0.00075237	DMVD-Control; DMVD+PH-Control
A0A5F4CZL4	8.2344	0.00034769	3.4588	0.0053298	DMVD-Control; DMVD+PH-Control
A0A5F4D1B9	16.23	2.4488e-07	6.611	8.9865e-06	DMVD-Control; DMVD+PH-DMVD
A0A5F4D2C7	11.732	1.377e-05	4.8611	0.0003403	DMVD-Control; DMVD+PH-Control
A0A5F4D694	11.987	1.0917e-05	4.9619	0.00028741	DMVD-Control; DMVD+PH-Control
A0A5F4DEQ7	5.9917	0.0028888	2.5393	0.026304	DMVD-Control; DMVD+PH-DMVD
A0A5F4DGG3	18.319	3.944e-08	7.4041	1.837e-06	DMVD-Control; DMVD+PH-Control; DMVD+PH-DMVD
A0A5F4DHK0	8.5172	0.00026694	3.5736	0.0044283	DMVD-Control; DMVD+PH-Control
A0A5F4DKF6	7.4145	0.0007507	3.1245	0.0094698	DMVD+PH-Control
A0A8C0LSK7	56.973	5.6628e-21	20.247	3.4288e-18	DMVD-Control; DMVD+PH-Control
A0A8C0LW66	18.974	2.2377e-08	7.6502	1.1782e-06	DMVD-Control; DMVD+PH-Control; DMVD+PH-DMVD
A0A8C0LZ60	20.939	4.1483e-09	8.3821	3.4715e-07	DMVD-Control; DMVD+PH-Control; DMVD+PH-DMVD
A0A8C0M0D2	5.7339	0.0036938	2.4325	0.032181	DMVD-Control; DMVD+PH-Control
A0A8C0M1F7	6.2035	0.0023614	2.6268	0.02183	DMVD-Control; DMVD+PH-DMVD
A0A8C0M313	7.7115	0.00056773	3.2459	0.0079026	DMVD-Control; DMVD+PH-DMVD
A0A8C0M3A6	11.557	1.615e-05	4.7918	0.00039115	DMVD+PH-Control; DMVD+PH-DMVD
A0A8C0M4S7	7.7252	0.00056047	3.2514	0.0078922	DMVD+PH-Control
A0A8C0M7G8	8.7982	0.00020538	3.6874	0.0035031	DMVD+PH-Control
A0A8C0M7U7	5.3199	0.005487	2.2607	0.044522	DMVD-Control; DMVD+PH-DMVD
A0A8C0MBF3	14.811	8.6041e-07	6.0653	2.8161e-05	DMVD-Control; DMVD+PH-Control
A0A8C0MD82	8.3157	0.00032223	3.4918	0.0050678	DMVD-Control; DMVD+PH-Control
A0A8C0MHJ8	6.3045	0.0021453	2.6685	0.020619	DMVD+PH-Control
A0A8C0MIW8	17.116	1.1252e-07	6.9488	4.3955e-06	DMVD-Control; DMVD+PH-Control
A0A8C0MJR8	7.0969	0.0010128	2.9945	0.011979	DMVD-Control; DMVD+PH-Control
A0A8C0MKE4	20.793	4.6997e-09	8.3279	3.4715e-07	DMVD-Control; DMVD+PH-Control; DMVD+PH-DMVD
A0A8C0MLG2	20.146	8.1658e-09	8.088	4.709e-07	DMVD+PH-Control; DMVD+PH-DMVD
A0A8C0MSP0	25.221	1.1435e-10	9.9418	1.5387e-08	DMVD-Control; DMVD+PH-Control
A0A8C0MXS9	5.348	0.0053417	2.2723	0.043708	DMVD-Control; DMVD+PH-Control
A0A8C0N2B7	6.8947	0.0012261	2.9115	0.013622	DMVD-Control; DMVD+PH-DMVD
A0A8C0N2W3	5.2272	0.0059967	2.2221	0.048093	DMVD-Control
A0A8C0N442	5.5218	0.0045234	2.3445	0.038576	DMVD+PH-DMVD
A0A8C0N6G2	6.9274	0.0011888	2.9249	0.013455	DMVD-Control; DMVD+PH-Control
A0A8C0N7H4	18.071	4.893e-08	7.3104	2.1162e-06	DMVD-Control; DMVD+PH-DMVD
A0A8C0NDQ7	7.632	0.00061177	3.2134	0.0080995	DMVD-Control; DMVD+PH-DMVD
A0A8C0NHH8	5.4376	0.0049027	2.3096	0.040946	DMVD+PH-Control; DMVD+PH-DMVD
A0A8C0NLR7	6.2279	0.0023074	2.6369	0.021655	DMVD+PH-Control
A0A8C0NMB5	6.2889	0.0021773	2.6621	0.020761	DMVD-Control; DMVD+PH-DMVD
A0A8C0NMX9	5.429	0.0049432	2.306	0.041002	DMVD+PH-Control; DMVD+PH-DMVD
A0A8C0NNQ2	6.6192	0.0015914	2.7982	0.016614	DMVD-Control; DMVD+PH-DMVD
A0A8C0NQ02	23.479	4.8646e-10	9.3129	5.3555e-08	DMVD+PH-Control; DMVD+PH-DMVD
A0A8C0NX61	7.3792	0.00077608	3.1101	0.009689	DMVD+PH-Control; DMVD+PH-DMVD
A0A8C0NZ40	13.614	2.5093e-06	5.6004	7.4117e-05	DMVD-Control; DMVD+PH-Control
A0A8C0P090	6.75	0.001406	2.852	0.014935	DMVD-Control; DMVD+PH-Control
A0A8C0P1J1	5.8224	0.0033946	2.4692	0.030227	DMVD-Control; DMVD+PH-DMVD
A0A8C0P1V4	12.691	5.7672e-06	5.239	0.00016242	DMVD-Control; DMVD+PH-Control
A0A8C0P1Z2	23.855	3.5556e-10	9.4491	4.3058e-08	DMVD-Control; DMVD+PH-Control; DMVD+PH-DMVD
A0A8C0PD32	7.0047	0.001105	2.9566	0.012744	DMVD-Control; DMVD+PH-Control
A0A8C0PEN9	7.1443	0.00096854	3.0139	0.011613	DMVD+PH-DMVD
A0A8C0PG54	15.38	5.1898e-07	6.2849	1.8485e-05	DMVD+PH-Control; DMVD+PH-DMVD
A0A8C0PH86	5.8267	0.0033808	2.471	0.030227	DMVD+PH-Control; DMVD+PH-DMVD
A0A8C0PHL2	8.8394	0.00019765	3.7041	0.0034505	DMVD+PH-Control
A0A8C0PHT2	6.8646	0.0012616	2.8991	0.013889	DMVD+PH-Control; DMVD+PH-DMVD
A0A8C0PIN7	6.5609	0.0016819	2.7742	0.017116	DMVD+PH-Control
A0A8C0PUE1	11.754	1.3487e-05	4.8701	0.00034026	DMVD-Control; DMVD+PH-Control
A0A8C0PVW7	13.041	4.2037e-06	5.3764	0.00012121	DMVD-Control; DMVD+PH-Control
A0A8C0PWC5	9.3868	0.00011884	3.925	0.0022844	DMVD-Control; DMVD+PH-Control
A0A8C0PZJ7	10.953	2.8058e-05	4.552	0.00064109	DMVD+PH-Control; DMVD+PH-DMVD
A0A8C0Q076	8.8297	0.00019945	3.7002	0.0034505	DMVD-Control; DMVD+PH-Control
A0A8C0Q9I5	12.498	6.8662e-06	5.1633	0.00018898	DMVD-Control; DMVD+PH-Control
A0A8C0QA31	5.6434	0.0040272	2.395	0.034836	DMVD-Control; DMVD+PH-Control
A0A8C0QAS9	7.2523	0.00087476	3.0581	0.010593	DMVD-Control; DMVD+PH-Control
A0A8C0QCR9	28.127	1.061e-11	10.974	1.8354e-09	DMVD-Control; DMVD+PH-DMVD
A0A8C0QG51	7.9012	0.00047511	3.3232	0.0068495	DMVD+PH-Control; DMVD+PH-DMVD
A0A8C0QH58	20.367	6.7575e-09	8.1702	4.307e-07	DMVD-Control; DMVD+PH-Control
A0A8C0QJM9	10.561	4.0197e-05	4.3958	0.00085534	DMVD-Control; DMVD+PH-Control
A0A8C0QN99	5.4379	0.004901	2.3097	0.040946	DMVD-Control; DMVD+PH-Control
A0A8C0RN55	7.874	0.0004874	3.3121	0.0069441	DMVD+PH-Control
A0A8C0RP34	18.511	3.3396e-08	7.4763	1.6851e-06	DMVD-Control; DMVD+PH-Control
A0A8C0RR32	21.564	2.4403e-09	8.6126	2.4627e-07	DMVD-Control; DMVD+PH-Control
A0A8C0RT17	6.8204	0.0013154	2.8809	0.014223	DMVD+PH-Control; DMVD+PH-DMVD
A0A8C0RT50	7.0906	0.0010189	2.9919	0.011979	DMVD-Control; DMVD+PH-DMVD
A0A8C0RU42	6.5714	0.0016653	2.7785	0.01709	DMVD+PH-Control
A0A8C0RVY5	20.824	4.5768e-09	8.3394	3.4715e-07	DMVD+PH-Control; DMVD+PH-DMVD
A0A8C0RVY6	48.596	1.9057e-18	17.72	5.7695e-16	DMVD-Control; DMVD+PH-Control; DMVD+PH-DMVD
A0A8C0RXH9	6.9432	0.0011712	2.9314	0.01338	DMVD-Control; DMVD+PH-Control
A0A8C0RZL2	6.086	0.0026408	2.5783	0.024227	DMVD-Control; DMVD+PH-DMVD
A0A8C0S019	17.327	9.3552e-08	7.0289	3.9066e-06	DMVD-Control; DMVD+PH-Control
A0A8C0S188	6.3652	0.0020251	2.6936	0.019619	DMVD-Control; DMVD+PH-Control
A0A8C0S1L1	8.1155	0.00038865	3.4104	0.0057467	DMVD-Control; DMVD+PH-Control
A0A8C0SAH1	8.1796	0.00036599	3.4365	0.0055402	DMVD-Control; DMVD+PH-Control
A0A8C0SBG4	14.35	1.2973e-06	5.887	3.9276e-05	DMVD-Control; DMVD+PH-DMVD
A0A8C0SBJ7	8.7258	0.00021972	3.6581	0.0036955	DMVD-Control; DMVD+PH-DMVD
A0A8C0SI95	6.4568	0.0018564	2.7313	0.018428	DMVD+PH-Control; DMVD+PH-DMVD
A0A8C0SM67	7.4723	0.00071094	3.1482	0.009159	DMVD-Control; DMVD+PH-Control
A0A8C0SP01	7.6714	0.00058957	3.2295	0.0080053	DMVD-Control; DMVD+PH-Control
A0A8C0SUR2	11.349	1.9523e-05	4.7095	0.00046357	DMVD+PH-Control; DMVD+PH-DMVD
A0A8C0SVM0	30.36	1.7612e-12	11.754	3.5547e-10	DMVD+PH-Control; DMVD+PH-DMVD
A0A8C0SZP7	7.325	0.00081675	3.0879	0.0099908	DMVD-Control; DMVD+PH-DMVD
A0A8C0T4U5	20.81	4.6305e-09	8.3344	3.4715e-07	DMVD-Control; DMVD+PH-Control
A0A8C0TDZ8	5.3849	0.0051563	2.2877	0.042478	DMVD+PH-Control; DMVD+PH-DMVD
A0A8C0TGU8	5.3147	0.0055147	2.2585	0.044522	DMVD+PH-Control; DMVD+PH-DMVD
A0A8C0THX5	8.2794	0.00033336	3.4771	0.0051757	DMVD+PH-Control
A0A8C0TQW1	7.0718	0.0010371	2.9842	0.012077	DMVD+PH-Control
A0A8C0TSU5	6.704	0.0014687	2.8331	0.015466	DMVD+PH-Control; DMVD+PH-DMVD
A0A8C0TTY0	18.275	4.0972e-08	7.3875	1.8377e-06	DMVD-Control; DMVD+PH-DMVD
A0A8C0TVP2	6.2805	0.0021948	2.6586	0.020765	DMVD-Control
A0A8C0TVX0	40.837	5.4386e-16	15.265	1.3172e-13	DMVD-Control; DMVD+PH-DMVD
A0A8C0YTL9	9.1529	0.00014765	3.8308	0.0026687	DMVD-Control; DMVD+PH-DMVD
A0A8C0YY13	8.4018	0.00029732	3.5268	0.0048007	DMVD-Control; DMVD+PH-DMVD
A0A8C0Z009	7.6259	0.00061532	3.2109	0.0080995	DMVD+PH-Control
A0A8C0Z0C9	9.9278	7.203e-05	4.1425	0.0014538	DMVD-Control; DMVD+PH-Control
A0A8C0Z2V3	16.351	2.2022e-07	6.6571	8.334e-06	DMVD-Control; DMVD+PH-Control
A0A8C0Z4F3	8.0024	0.00043211	3.3644	0.0063046	DMVD-Control; DMVD+PH-Control
E2QSP2	6.4043	0.0019513	2.7097	0.019212	DMVD+PH-Control
E2QUU3	72.261	2.7212e-25	24.565	3.2953e-22	DMVD-Control; DMVD+PH-Control
E2QX66	9.1542	0.00014747	3.8313	0.0026687	DMVD+PH-Control; DMVD+PH-DMVD
E2QY27	17.126	1.1153e-07	6.9526	4.3955e-06	DMVD+PH-Control; DMVD+PH-DMVD
E2QYN2	7.3254	0.00081645	3.0881	0.0099908	DMVD-Control; DMVD+PH-DMVD
E2QYS4	7.5398	0.0006672	3.1757	0.008688	DMVD-Control; DMVD+PH-Control
E2RBH1	10.309	5.0669e-05	4.2953	0.00104	DMVD-Control; DMVD+PH-Control
E2RFL5	10.641	3.7346e-05	4.4278	0.0008223	DMVD+PH-Control; DMVD+PH-DMVD
E2RLK3	6.8212	0.0013144	2.8813	0.014223	DMVD-Control; DMVD+PH-Control
E2RTL2	14.839	8.3956e-07	6.076	2.8161e-05	DMVD-Control; DMVD+PH-DMVD
F1P8B5	10.364	4.8175e-05	4.3172	0.0010059	DMVD+PH-Control; DMVD+PH-DMVD
F1PD97	6.9111	0.0012073	2.9182	0.013537	DMVD-Control; DMVD+PH-Control
F1PF65	7.4348	0.00073653	3.1328	0.0093888	DMVD-Control; DMVD+PH-Control
F1PIA2	10.559	4.026e-05	4.3951	0.00085534	DMVD+PH-Control; DMVD+PH-DMVD
F1PK86	20.75	4.8732e-09	8.3122	3.4715e-07	DMVD+PH-Control; DMVD+PH-DMVD
F1PWE6	6.7538	0.001401	2.8536	0.014935	DMVD+PH-Control; DMVD+PH-DMVD
F1PWP2	8.1142	0.00038912	3.4099	0.0057467	DMVD-Control
F1PZS9	5.4463	0.004862	2.3132	0.040946	DMVD+PH-Control; DMVD+PH-DMVD
F6XFW5	18.44	3.5496e-08	7.4498	1.7194e-06	DMVD+PH-Control; DMVD+PH-DMVD
G5D501	11.041	2.5877e-05	4.5871	0.00060264	DMVD+PH-Control
H9GW51	6.3723	0.0020114	2.6965	0.019619	DMVD-Control; DMVD+PH-DMVD
H9GWE0	14.996	7.3003e-07	6.1367	2.5259e-05	DMVD+PH-Control; DMVD+PH-DMVD
J9NTZ7	48.708	1.7594e-18	17.755	5.7695e-16	DMVD-Control; DMVD+PH-Control
J9NV16	8.3519	0.00031151	3.5065	0.0049637	DMVD-Control; DMVD+PH-Control
J9NW00	14.481	1.1542e-06	5.9377	3.5838e-05	DMVD-Control; DMVD+PH-Control
J9NW07	5.634	0.0040635	2.3911	0.0349	DMVD+PH-Control; DMVD+PH-DMVD
J9NWV7	9.3046	0.00012826	3.8919	0.0024269	DMVD-Control; DMVD+PH-Control
J9NZB0	8.8395	0.00019763	3.7041	0.0034505	DMVD-Control; DMVD+PH-Control
J9P2N2	9.3921	0.00011825	3.9272	0.0022844	DMVD-Control; DMVD+PH-Control
J9P4R7	12.307	8.1636e-06	5.0881	0.00021969	DMVD-Control; DMVD+PH-Control
Q4KKT6	9.7747	8.2975e-05	4.0811	0.0016473	DMVD-Control; DMVD+PH-Control

## Sheet: MMVD+PH vs MMVD
Majority protein IDs	Protein name	FC	log2(FC)	p.ajusted	-LOG10(p)
A0A8C0TVX0	Pleckstrin homology domain containing M3	0.41915	-1.2545	2.5e-05	4.6016
A0A8C0QCR9	Diacylglycerol lipase alpha	0.43217	-1.2103	8.26e-05	4.0829
A0A8C0TTY0	Uncharacterized protein	0.44152	-1.1794	6.68e-05	4.1755
E2RTL2	Tubulin tyrosine ligase like 6	0.48227	-1.0521	0.00041245	3.3846
A0A5F4CSG2	Histone deacetylase 7	2.1188	1.0832	0.00011655	3.9335
A0A5F4BVU2	Myomesin 1	2.2462	1.1675	0.00025482	3.5938
A0A8C0NQ02	Uncharacterized protein	2.5036	1.324	8.26e-05	4.0829
